# Supplementary material for: Hippocampus as a sorter and reverberatory integrator of sensory inputs
Source: Nat Commun. 2022 Dec 20;13:7413. doi: 10.1038/s41467-022-35119-2 (PMC9768143; doi:10.1038/s41467-022-35119-2)
Supplement: Supplementary file 4 — Supplementary Data 1 [file 41467_2022_35119_MOESM4_ESM.xlsx]

## Sheet: Supplementary Data 1
	Supplementary Data 1 | Statistical analysis details in main and supplementary figures.
	Fig. #	Category	Group	Sample size (n)	Score			Statistical test	Degree of Freedom & F/t Value or non-parametric test statistic "z"			P value			Post-hoc P value	Significance
					Mean ± Standard error
	Fig. 1c	Freezing (Pre-CS)	Ctrl	15	11.9	±	2.2	Two-tailed unpaired t-test	t26	=	0.169	P	=	0.866	---	No. (P > 0.05)
			KO	13	11.4	±	2.4
		Freezing (24 h CS)	Ctrl	15	35.4	±	5.8	Two-tailed unpaired t-test	t26	=	2.094	P	=	0.046	---	Yes. (P < 0.05)
			KO	13	19.7	±	4.2
	Fig. 1d	Freezing (Pre-CS)	Ctrl	10	13.8	±	3.1	Two-tailed unpaired t-test	t18	=	-1.306	P	=	0.207	---	No. (P > 0.05)
			KO	10	20	±	3.6
		Freezing (2 h CS)	Ctrl	10	33.5	±	5.8	Two-tailed unpaired t-test	t18	=	-0.96	P	=	0.349	---	No. (P > 0.05)
			KO	10	43.6	±	8.7
	Fig. 1e	Freezing (Naive)	Ctrl	7	37.7	±	5	Two-tailed unpaired t-test	t12	=	1.667	P	=	0.121	---	No. (P > 0.05)
			KO	7	28.2	±	5.6
		Freezing (24 h CFC)	Ctrl	7	68.9	±	6.2	Two-tailed unpaired t-test	t12	=	0.223	P	=	0.826	---	No. (P > 0.05)
			KO	7	66.2	±	12.7
	Fig. 1g	Freezing (Pre-CS)	Ctrl	11	24.9	±	4.4	Two-tailed unpaired t-test	t21	=	1.563	P	=	0.132	---	No. (P > 0.05)
			KO	12	16.8	±	2.7
		Freezing (24 h CS)	Ctrl	11	44.6	±	4.1	Two-tailed unpaired t-test	t21	=	2.497	P	=	0.02	---	Yes. (P < 0.05)
			KO	12	30	±	4.1
	Fig. 1k	Freezing (Pre-CS)	OFF	10	23.6	±	3.9	Two-tailed unpaired t-test	t16	=	1.076	P	=	0.297	---	No. (P > 0.05)
			ON	8	17.2	±	4.3
		Freezing (24 h CS)	OFF	10	44.1	±	4	Two-tailed unpaired t-test	t16	=	2.247	P	=	0.039	---	Yes. (P < 0.05)
			ON	8	28.9	±	5.6
	Fig. 1l	Freezing (Pre-CS)	OFF	5	29.3	±	8.4	Two-tailed unpaired t-test	t9	=	0.565	P	=	0.585	---	No. (P > 0.05)
			ON	6	22.5	±	8.5
		Freezing (24 h CS)	OFF	5	53.9	±	6.6	Two-tailed unpaired t-test	t9	=	2.385	P	=	0.04	---	Yes. (P < 0.05)
			ON	6	29.8	±	7.6
	Fig. 2c	Detected cells	Ctrl	6	420	±	78.4933	Two-tailed unpaired t-test	t15	=	-0.995922	P	=	0.335083	---	No. (P > 0.05)
			KO	11	509.545	±	50.9856
	Fig. 2d	CS cells	Ctrl	6	20.0551	±	2.67984	Two-tailed unpaired t-test	t15	=	1.23659	P	=	0.235253	---	No. (P > 0.05)
			KO	11	16.1437	±	1.8271
		US cells	Ctrl	6	12.9598	±	1.41769	Two-tailed unpaired t-test	t15	=	0.374631	P	=	0.713178	---	No. (P > 0.05)
			KO	11	12.0446	±	1.61594
		Test-CS cells	Ctrl	6	18.7139	±	3.31405	Two-tailed unpaired t-test	t15	=	0.885395	P	=	0.389917	---	No. (P > 0.05)
			KO	11	15.7387	±	1.72699
	Fig. 2f	CS and US	Ctrl	6	5.17231	±	1.23275	Two-tailed unpaired t-test	t15	=	0.662529	P	=	0.517684	---	No. (P > 0.05)
			KO	11	4.18194	±	0.87665
		US and Test-CS	Ctrl	6	4.99455	±	1.13281	Two-tailed unpaired t-test	t15	=	0.84708	P	=	0.410262	---	No. (P > 0.05)
			KO	11	4.09642	±	0.495135
		CS and Test-CS	Ctrl	6	8.94445	±	1.2424	Two-tailed unpaired t-test	t15	=	1.01311	P	=	0.327071	---	No. (P > 0.05)
			KO	11	7.46809	±	0.838617
		CS, Test-CS, and US	Ctrl	6	2.6127	±	0.663117	Two-tailed unpaired t-test	t15	=	0.521047	P	=	0.609941	---	No. (P > 0.05)
			KO	11	2.24369	±	0.381595
	Fig. 2e	Ca2+ activity (Test-Acc)	Ctrl	496	0.0775579	±	0.00314218	Two-tailed unpaired, Wilcoxon rank sum test (Acc vs. CS)	ctrl; z	=	4.84273	P	=	1.28069e-06	---	Yes. (P < 0.05)
			KO	909	0.0790564	±	0.00300475		KO; z	=	5.00974	P	=	5.45047e-07	---	Yes. (P < 0.05)
		Ca2+ activity (Test-CS)	Ctrl	496	0.0587023	±	0.00286325	Two-tailed unpaired, Wilcoxon rank sum test (CS vs. ITI)	ctrl; z	=	0.657698	P	=	0.510732	---	No. (P > 0.05)
			KO	909	0.0662047	±	0.00304031		KO; z	=	1.59613	P	=	0.110459	---	No. (P > 0.05)
		Ca2+ activity (Test-ITI)	Ctrl	496	0.0572243	±	0.00251509
			KO	909	0.0697318	±	0.00298753
	Fig. 2e	Ca2+ activity (Test-Acc)	Ctrl	299	0.0694945	±	0.00386485	Two-tailed unpaired, Wilcoxon rank sum test (Acc vs. CS)	ctrl; z	=	4.93885	P	=	7.85843e-07	---	Yes. (P < 0.05)
			KO	663	0.0672058	±	0.00357502		KO; z	=	4.9513	P	=	7.372e-07	---	Yes. (P < 0.05)
		Ca2+ activity (Test-CS)	Ctrl	299	0.0453724	±	0.00301429	Two-tailed unpaired, Wilcoxon rank sum test (CS vs. ITI)	ctrl; z	=	-0.188352	P	=	0.8506	---	No. (P > 0.05)
			KO	663	0.0545074	±	0.00365559		KO; z	=	2.85757	P	=	0.00426905	---	Yes. (P < 0.05)
		Ca2+ activity (Test-ITI)	Ctrl	299	0.045239	±	0.00283686
			KO	663	0.0610581	±	0.00345906
	Fig. 2e	Ca2+ activity (Test-Acc)	Ctrl	450	0.0662701	±	0.00276975	Two-tailed unpaired, Wilcoxon rank sum test (Acc vs. CS)	ctrl; z	=	-9.69489	P	=	3.16977e-22	---	Yes. (P < 0.05)
			KO	928	0.0660598	±	0.00273704		KO; z	=	-14.1419	P	=	2.09591e-45	---	Yes. (P < 0.05)
		Ca2+ activity (Test-CS)	Ctrl	450	0.114113	±	0.00325914	Two-tailed unpaired, Wilcoxon rank sum test (CS vs. ITI)	ctrl; z	=	-12.5283	P	=	5.22639e-36	---	Yes. (P < 0.05)
			KO	928	0.116849	±	0.00342721		KO; z	=	-17.4301	P	=	4.87667e-68	---	Yes. (P < 0.05)
		Ca2+ activity (Test-ITI)	Ctrl	450	0.049365	±	0.00244651
			KO	928	0.0524509	±	0.00252894
	Fig. 2g	Occupancy of US ∩ CS cell in CS cell	Ctrl	6	25.4836	±	4.43265	Two-tailed unpaired t-test	t15	=	0.347182	P	=	0.733278	---	No. (P > 0.05)
			KO	11	23.4052	±	3.68963
		Occupancy of CS ∩ Test-CS cell in Test-CS cell	Ctrl	6	48.8064	±	4.01422	Two-tailed unpaired t-test	t15	=	0.0857202	P	=	0.932823	---	No. (P > 0.05)
			KO	11	48.274	±	4.0037
	Fig. 3a (CS cell)	Ca2+ activity (Baseline)	Ctrl	496	0.0309531	±	0.00130098	Two-tailed unpaired, Wilcoxon rank sum test	z	=	-1.54626	P	=	0.122041	---	No. (P > 0.05)
			KO	909	0.0331418	±	0.00133869
		Ca2+ activity (CS)	Ctrl	496	0.138064	±	0.00130098	Two-tailed unpaired, Wilcoxon rank sum test	z	=	-2.00388	P	=	0.0450834	---	Yes. (P < 0.05)
			KO	909	0.14937	±	0.00426752
		Ca2+ activity (US)	Ctrl	496	0.0376445	±	0.00408474	Two-tailed unpaired, Wilcoxon rank sum test	z	=	-2.83351	P	=	0.00460398	---	Yes. (P < 0.05)
			KO	909	0.049733	±	0.00487794
		Ca2+ activity (ITI-1)	Ctrl	496	0.113207	±	0.00405769	Two-tailed unpaired, Wilcoxon rank sum test	z	=	6.19147	P	=	5.96075e-10	---	Yes. (P < 0.05)
			KO	909	0.0831512	±	0.00351927
		Ca2+ activity (ITI-2)	Ctrl	496	0.0711642	±	0.00294511	Two-tailed unpaired, Wilcoxon rank sum test	z	=	-0.139629	P	=	0.888953	---	No. (P > 0.05)
			KO	909	0.0750791	±	0.00335677
		Ca2+ activity (Rest)	Ctrl	496	0.0822879	±	0.00128431	Two-tailed unpaired, Wilcoxon rank sum test	z	=	3.36433	P	=	0.0007673	---	Yes. (P < 0.05)
			KO	909	0.0768705	±	0.00142988
	Fig. 3b (US cell)	Ca2+ activity (Baseline)	Ctrl	299	0.0345555	±	0.00199216	Two-tailed unpaired, Wilcoxon rank sum test	z	=	-1.77583	P	=	0.0757603	---	No. (P > 0.05)
			KO	663	0.0372402	±	0.00195955
		Ca2+ activity (CS)	Ctrl	299	0.0543393	±	0.00382888	Two-tailed unpaired, Wilcoxon rank sum test	z	=	-0.461302	P	=	0.644582	---	No. (P > 0.05)
			KO	663	0.0617985	±	0.00457097
		Ca2+ activity (US)	Ctrl	299	0.184934	±	0.00886429	Two-tailed unpaired, Wilcoxon rank sum test	z	=	-1.90746	P	=	0.0564609	---	No. (P > 0.05)
			KO	663	0.202873	±	0.00935762
		Ca2+ activity (ITI-1)	Ctrl	299	0.0966052	±	0.0048149	Two-tailed unpaired, Wilcoxon rank sum test	z	=	1.81723	P	=	0.0691823	---	No. (P > 0.05)
			KO	663	0.0840494	±	0.00425342
		Ca2+ activity (ITI-2)	Ctrl	299	0.0485711	±	0.00328575	Two-tailed unpaired, Wilcoxon rank sum test	z	=	-1.19207	P	=	0.233233	---	No. (P > 0.05)
			KO	663	0.0534216	±	0.00368359
		Ca2+ activity (Rest)	Ctrl	299	0.0677722	±	0.00199181	Two-tailed unpaired, Wilcoxon rank sum test	z	=	-0.214113	P	=	0.830459	---	No. (P > 0.05)
			KO	663	0.0684281	±	0.00191722
	Fig. 3c (Test-CS cell)	Ca2+ activity (Baseline)	Ctrl	450	0.0272526	±	0.00117569	Two-tailed unpaired, Wilcoxon rank sum test	z	=	-0.602894	P	=	0.546579	---	No. (P > 0.05)
			KO	928	0.028121	±	0.00119295
		Ca2+ activity (CS)	Ctrl	450	0.0689134	±	0.00384524	Two-tailed unpaired, Wilcoxon rank sum test	z	=	0.148355	P	=	0.882063	---	No. (P > 0.05)
			KO	928	0.0739344	±	0.00424329
		Ca2+ activity (US)	Ctrl	450	0.0362037	±	0.00403082	Two-tailed unpaired, Wilcoxon rank sum test	z	=	-2.52815	P	=	0.0114665	---	Yes. (P < 0.05)
			KO	928	0.0455023	±	0.0048568
		Ca2+ activity (ITI-1)	Ctrl	450	0.137283	±	0.00460515	Two-tailed unpaired, Wilcoxon rank sum test	z	=	4.06457	P	=	4.81217e-05	---	Yes. (P < 0.05)
			KO	928	0.115494	±	0.00441362
		Ca2+ activity (ITI-2)	Ctrl	450	0.0795652	±	0.00353954	Two-tailed unpaired, Wilcoxon rank sum test	z	=	-0.0978195	P	=	0.922076	---	No. (P > 0.05)
			KO	928	0.0843579	±	0.00404816
		Ca2+ activity (Rest)	Ctrl	450	0.077623	±	0.00137376	Two-tailed unpaired, Wilcoxon rank sum test	z	=	1.50409	P	=	0.132557	---	No. (P > 0.05)
			KO	928	0.0752454	±	0.00150983
	Fig. 3e (Triple Not-shared)	Connectivity (Baseline)	Ctrl	6	5.42393e-05	±	1.60661e-05	Two-tailed unpaired t-test	t15	=	-1.18282	P	=	0.255291	---	No. (P > 0.05)
			KO	11	0.000122485	±	4.11343e-05
		Connectivity (CS)	Ctrl	6	2.1597e-05	±	6.5882e-06	Two-tailed unpaired t-test	t15	=	0.528148	P	=	0.605123	---	No. (P > 0.05)
			KO	11	1.82733e-05	±	3.02131e-06
		Connectivity (US)	Ctrl	6	1.99578e-05	±	1.0319e-05	Two-tailed unpaired t-test	t15	=	1.23605	P	=	0.235448	---	No. (P > 0.05)
			KO	11	9.73029e-06	±	2.68446e-06
		Connectivity (ITI-1)	Ctrl	6	6.94798e-05	±	1.24351e-05	Two-tailed unpaired t-test	t15	=	3.57741	P	=	0.00275018	---	Yes. (P < 0.05)
			KO	11	3.26257e-05	±	3.74348e-06
		Connectivity (ITI-2)	Ctrl	6	1.35253e-05	±	2.45521e-06	Two-tailed unpaired t-test	t15	=	-1.44929	P	=	0.167841	---	No. (P > 0.05)
			KO	11	2.44172e-05	±	5.31579e-06
		Connectivity (Rest)	Ctrl	6	3.12854e-05	±	3.91733e-06	Two-tailed unpaired t-test	t15	=	-0.683	P	=	0.50502	---	No. (P > 0.05)
			KO	11	3.87622e-05	±	7.69792e-06
		Correlation	Ctrl	6	R^2	=	0.881371	Pearson correlation	t6	=	3.73127	P	=	0.0202745	---	Yes. (P < 0.05)
			KO	11	R^2	=	-0.0750375	Pearson correlation	t11	=	-0.225749	P	=	0.82644	---	No. (P > 0.05)
	Fig. 3f (Triple shared)	Connectivity (Baseline)	Ctrl	6	0.000162097	±	0.000107836	Two-tailed unpaired t-test	t15	=	1.10452	P	=	0.286771	---	No. (P > 0.05)
			KO	11	6.94615e-05	±	2.35052e-05
		Connectivity (CS)	Ctrl	6	0.000643677	±	0.000394572	Two-tailed unpaired t-test	t15	=	1.27819	P	=	0.220607	---	No. (P > 0.06)
			KO	11	0.000268227	±	5.67245e-05
		Connectivity (US)	Ctrl	6	0.00127518	±	0.000455108	Two-tailed unpaired t-test	t15	=	1.82646	P	=	0.0877478	---	No. (P > 0.07)
			KO	11	0.000585164	±	0.000138099
		Connectivity (ITI-1)	Ctrl	6	0.000646194	±	0.000399498	Two-tailed unpaired t-test	t15	=	1.54002	P	=	0.144383	---	No. (P > 0.08)
			KO	11	0.000191964	±	5.02965e-05
		Connectivity (ITI-2)	Ctrl	6	0.00041492	±	0.00027953	Two-tailed unpaired t-test	t15	=	1.44888	P	=	0.167954	---	No. (P > 0.05)
			KO	11	0.000120654	±	2.29723e-05
		Connectivity (Rest)	Ctrl	6	0.000548352	±	0.000367514	Two-tailed unpaired t-test	t15	=	1.3698	P	=	0.190906	---	No. (P > 0.05)
			KO	11	0.000181292	±	3.43282e-05
		Correlation	Ctrl	6	R^2	=	-0.442225	Pearson correlation	t6	=	-0.986113	P	=	0.379904	---	No. (P > 0.05)
			KO	11	R^2	=	-0.152351	Pearson correlation	t11	=	-0.46245	P	=	0.654735	---	No. (P > 0.05)
	Fig. 3g (CS representaiton in CS ensembles)	Relative change in PVD to ITI	Ctrl	6	68.4789	±	24.5603	Two-tailed unpaired t-test	t15	=	-2.31623	P	=	0.0351047	---	Yes. (P < 0.05)
			KO	11	191.223	±	36.3624
		Population vector angle	Ctrl	6	57.1667	±	0.872417	Two-tailed unpaired t-test	t15	=	-0.295252	P	=	0.771849	---	No. (P > 0.05)
			KO	11	57.6364	±	1.06406
	Fig. 3h (US representaiton in US ensembles)	Connectivity (US)	Ctrl	6	66.8533	±	12.2203	Two-tailed unpaired t-test	t15	=	-2.33012	P	=	0.0341721	---	Yes. (P < 0.05)
			KO	11	222.01	±	48.0273
		Connectivity (ITI-1)	Ctrl	6	51.3333	±	3.1798	Two-tailed unpaired t-test	t15	=	-1.70723	P	=	0.108387	---	No. (P > 0.05)
			KO	11	56.0909	±	1.16349
	Fig. 4c (CA1 CS cell)	Ca2+ activity (Baseline)	Ctrl	192	0.0383569	±	0.0023196	Two-tailed unpaired, Wilcoxon rank sum test	z	=	1.91855	P	=	0.0550411	---	No. (P > 0.05)
			KO	285	0.032718	±	0.00222615
		Ca2+ activity (CS)	Ctrl	192	0.143353	±	0.00666317	Two-tailed unpaired, Wilcoxon rank sum test	z	=	-2.32698	P	=	0.0199661	---	Yes. (P < 0.05)
			KO	285	0.165218	±	0.00712001
		Ca2+ activity (ITI-1)	Ctrl	192	0.0713003	±	0.00488792	Two-tailed unpaired, Wilcoxon rank sum test	z	=	2.48234	P	=	0.0130521	---	Yes. (P < 0.05)
			KO	285	0.0570264	±	0.0042678
		Ca2+ activity (ITI-2)	Ctrl	192	0.0787808	±	0.00507516	Two-tailed unpaired, Wilcoxon rank sum test	z	=	4.37043	P	=	1.24003e-05	---	Yes. (P < 0.05)
			KO	285	0.0536749	±	0.00451993
	Fig. 4d (CA1 US cell)	Ca2+ activity (Baseline)	Ctrl	105	0.0360878	±	0.00366272	Two-tailed unpaired, Wilcoxon rank sum test	z	=	1.01621	P	=	0.857286	---	No. (P > 0.05)
			KO	221	0.0362247	±	0.00367978
		Ca2+ activity (US)	Ctrl	105	0.216416	±	0.0190023	Two-tailed unpaired, Wilcoxon rank sum test	z	=	-0.124811	P	=	0.100776	---	No. (P > 0.05)
			KO	221	0.262799	±	0.0227328
		Ca2+ activity (ITI-1)	Ctrl	105	0.100541	±	0.0107784	Two-tailed unpaired, Wilcoxon rank sum test	z	=	3.10343	P	=	0.36784	---	No. (P > 0.05)
			KO	221	0.0969114	±	0.00881826
		Ca2+ activity (ITI-2)	Ctrl	105	0.0704151	±	0.00769616	Two-tailed unpaired, Wilcoxon rank sum test	z	=	2.72617	P	=	0.180623	---	No. (P > 0.05)
			KO	221	0.0545121	±	0.00652089
	Fig. 4e (CA3 CS cell)	Ca2+ activity (Baseline)	Ctrl	301	0.0280295	±	0.00171009	Two-tailed unpaired, Wilcoxon rank sum test	z	=	0.398929	P	=	0.689946	---	No. (P > 0.05)
			KO	106	0.0332852	±	0.00220944
		Ca2+ activity (CS)	Ctrl	301	0.147446	±	0.00601218	Two-tailed unpaired, Wilcoxon rank sum test	z	=	-0.805058	P	=	0.420786	---	No. (P > 0.05)
			KO	106	0.156937	±	0.0061722
		Ca2+ activity (ITI-1)	Ctrl	301	0.0637376	±	0.00408452	Two-tailed unpaired, Wilcoxon rank sum test	z	=	4.20462	P	=	2.61516e-05	---	Yes. (P < 0.05)
			KO	106	0.0358579	±	0.00280631
		Ca2+ activity (ITI-2)	Ctrl	301	0.0536166	±	0.00376846	Two-tailed unpaired, Wilcoxon rank sum test	z	=	2.30774	P	=	0.0210138	---	Yes. (P < 0.05)
			KO	106	0.0428086	±	0.00362441
	Fig. 4f (CA3 US cell)	Ca2+ activity (Baseline)	Ctrl	272	0.0368943	±	0.00237258	Two-tailed unpaired, Wilcoxon rank sum test	z	=	-0.293261	P	=	0.385085	---	No. (P > 0.05)
			KO	130	0.035601	±	0.00243193
		Ca2+ activity (US)	Ctrl	272	0.3776	±	0.0230775	Two-tailed unpaired, Wilcoxon rank sum test	z	=	0.644836	P	=	0.302975	---	No. (P > 0.05)
			KO	130	0.395792	±	0.0273372
		Ca2+ activity (ITI-1)	Ctrl	272	0.0999127	±	0.0062721	Two-tailed unpaired, Wilcoxon rank sum test	z	=	0.201989	P	=	0.412228	---	No. (P > 0.05)
			KO	130	0.102582	±	0.00594839
		Ca2+ activity (ITI-2)	Ctrl	272	0.050763	±	0.00387129	Two-tailed unpaired, Wilcoxon rank sum test	z	=	0.77541	P	=	0.000299427	---	Yes. (P < 0.05)
			KO	130	0.035399	±	0.0033416
	Fig. 5c	Detected cells	Ctrl	11	284.545	±	39.0739	Two-tailed unpaired t-test	t18	=	-0.0427508	P	=	0.966371	---	No. (P > 0.05)
			KO	9	287.333	±	54.1302
	Fig. 5d	CS cells	Ctrl	11	16.7472	±	1.56116	Two-tailed unpaired t-test	t18	=	1.74322	P	=	0.0983514	---	No. (P > 0.05)
			KO	9	13.2703	±	1.09531
		US cells	Ctrl	11	19.0992	±	1.69171	Two-tailed unpaired t-test	t18	=	0.933951	P	=	0.36269	---	No. (P > 0.05)
			KO	9	16.604	±	2.11202
		Test-CS cells	Ctrl	11	17.6166	±	1.57503	Two-tailed unpaired t-test	t18	=	0.554493	P	=	0.586066	---	No. (P > 0.05)
			KO	9	16.3941	±	1.49187
	Fig. 5f	CS and US	Ctrl	11	6.72848	±	0.911287	Two-tailed unpaired t-test	t18	=	1.24498	P	=	0.229106	---	No. (P > 0.05)
			KO	9	5.25082	±	0.688888
		US and Test-CS	Ctrl	11	7.79017	±	0.929825	Two-tailed unpaired t-test	t18	=	1.84235	P	=	0.0819598	---	No. (P > 0.05)
			KO	9	5.41269	±	0.86019
		CS and Test-CS	Ctrl	11	8.00657	±	0.794947	Two-tailed unpaired t-test	t18	=	1.81555	P	=	0.0861368	---	No. (P > 0.05)
			KO	9	6.02019	±	0.71825
		CS, Test-CS, and US	Ctrl	11	3.88522	±	0.58273	Two-tailed unpaired t-test	t18	=	1.8575	P	=	0.0796785	---	No. (P > 0.05)
			KO	9	2.50957	±	0.399932
	Fig. 5e (CS cells)	Ca2+ activity (Test-Acc)	Ctrl	488	0.0807794	±	0.00403655	Two-tailed paired, Wilcoxon signed-ranks test (Acc vs. CS)	ctrl; z	=	-2.48673	P	=	0.0128924	---	Yes. (P < 0.05)
			KO	340	0.0722193	±	0.00511212		KO; z	=	-1.16507	P	=	0.24399	---	No. (P > 0.05)
		Ca2+ activity (Test-CS)	Ctrl	488	0.0633409	±	0.00331161	Two-tailed paired, Wilcoxon signed-ranks test (CS vs. ITI)	ctrl; z	=	-0.681723	P	=	0.495414	---	No. (P > 0.05)
			KO	340	0.0601469	±	0.00430948		KO; z	=	-0.778938	P	=	0.436016	---	No. (P > 0.05)
		Ca2+ activity (Test-ITI)	Ctrl	488	0.0668023	±	0.00350421
			KO	340	0.063023	±	0.00418405
	Fig. 5e (US cells)	Ca2+ activity (Test-Acc)	Ctrl	580	0.0708582	±	0.00340485	Two-tailed paired, Wilcoxon signed-ranks test (Acc vs. CS)	ctrl; z	=	-1.20472	P	=	0.228313	---	No. (P > 0.05)
			KO	401	0.0697694	±	0.00438398		KO; z	=	-2.08935	P	=	0.0366764	---	Yes. (P < 0.05)
		Ca2+ activity (Test-CS)	Ctrl	580	0.0644955	±	0.00316545	Two-tailed paired, Wilcoxon signed-ranks test (CS vs. ITI)	ctrl; z	=	-1.57637	P	=	0.11494	---	No. (P > 0.05)
			KO	401	0.0589821	±	0.00416833		KO; z	=	-1.66033	P	=	0.0968487	---	No. (P > 0.05)
		Ca2+ activity (Test-ITI)	Ctrl	580	0.0554542	±	0.00291652
			KO	401	0.0623654	±	0.00394518
	Fig. 5e (Test-CS cells)	Ca2+ activity (Test-Acc)	Ctrl	556	0.0637835	±	0.00287059	Two-tailed paired, Wilcoxon signed-ranks test (Acc vs. CS)	ctrl; z	=	-11.6689	P	=	1.8e-31	---	Yes. (P < 0.05)
			KO	409	0.0496976	±	0.00354541		KO; z	=	-11.03	P	=	2.7e-28	---	Yes. (P < 0.05)
		Ca2+ activity (Test-CS)	Ctrl	556	0.122947	±	0.00354555	Two-tailed paired, Wilcoxon signed-ranks test (CS vs. ITI)	ctrl; z	=	-13.3147	P	=	1.9e-40	---	Yes. (P < 0.05)
			KO	409	0.128138	±	0.00491702		KO; z	=	-11.0375	P	=	2.5e-28	---	Yes. (P < 0.05)
		Ca2+ activity (Test-ITI)	Ctrl	556	0.05123	±	0.00269521
			KO	409	0.0500704	±	0.00335522
	Fig. 6a (CS cell)	Ca2+ activity (Baseline)	Ctrl	488	0.0287031	±	0.00146296	Two-tailed unpaired, Wilcoxon rank sum test	z	=	1.28633	P	=	0.198328	---	No. (P > 0.05)
			KO	340	0.0263695	±	0.00172743
		Ca2+ activity (CS)	Ctrl	488	0.147536	±	0.00505997	Two-tailed unpaired, Wilcoxon rank sum test	z	=	-1.37021	P	=	0.17062	---	No. (P > 0.05)
			KO	340	0.159921	±	0.00647383
		Ca2+ activity (US)	Ctrl	488	0.0872033	±	0.00715399	Two-tailed unpaired, Wilcoxon rank sum test	z	=	0.924503	P	=	0.355224	---	No. (P > 0.05)
			KO	340	0.0984359	±	0.0102541
		Ca2+ activity (ITI-1)	Ctrl	488	0.0784331	±	0.00412985	Two-tailed unpaired, Wilcoxon rank sum test	z	=	1.72805	P	=	0.0839788	---	No. (P > 0.05)
			KO	340	0.0689174	±	0.00471685
		Ca2+ activity (ITI-2)	Ctrl	488	0.069323	±	0.00358969	Two-tailed unpaired, Wilcoxon rank sum test	z	=	4.2344	P	=	2.29162e-05	---	Yes. (P < 0.05)
			KO	340	0.0506172	±	0.00384666
		Ca2+ activity (Rest)	Ctrl	488	0.0780036	±	0.00145398	Two-tailed unpaired, Wilcoxon rank sum test	z	=	-0.700318	P	=	0.483728	---	No. (P > 0.05)
			KO	340	0.0793774	±	0.00192214
		Ca2+ activity (ITI-1 latter 9s)	Ctrl	488	0.0696947	±	0.00451693	Two-tailed unpaired, Wilcoxon rank sum test	z	=	2.49823	P	=	0.0124817	---	Yes. (P < 0.05)
			KO	340	0.0555504	±	0.00521849
	Fig. 6b (US cell)	Ca2+ activity (Baseline)	Ctrl	580	0.0387759	±	0.00199154	Two-tailed unpaired, Wilcoxon rank sum test	z	=	-1.80991	P	=	0.0703105	---	No. (P > 0.05)
			KO	401	0.0455404	±	0.00287016
		Ca2+ activity (CS)	Ctrl	580	0.0575196	±	0.00317764	Two-tailed unpaired, Wilcoxon rank sum test	z	=	-0.397006	P	=	0.691363	---	No. (P > 0.05)
			KO	401	0.0651386	±	0.00466231
		Ca2+ activity (US)	Ctrl	580	0.285471	±	0.01132	Two-tailed unpaired, Wilcoxon rank sum test	z	=	-0.259933	P	=	0.794915	---	No. (P > 0.05)
			KO	401	0.296383	±	0.0139773
		Ca2+ activity (ITI-1)	Ctrl	580	0.0904204	±	0.00395534	Two-tailed unpaired, Wilcoxon rank sum test	z	=	-0.623129	P	=	0.5332	---	No. (P > 0.05)
			KO	401	0.0952754	±	0.00500879
		Ca2+ activity (ITI-2)	Ctrl	580	0.0461385	±	0.00255097	Two-tailed unpaired, Wilcoxon rank sum test	z	=	3.64571	P	=	0.000266652	---	Yes. (P < 0.05)
			KO	401	0.0326615	±	0.00264739
		Ca2+ activity (Rest)	Ctrl	580	0.0727391	±	0.00142012	Two-tailed unpaired, Wilcoxon rank sum test	z	=	-1.52888	P	=	0.126293	---	No. (P > 0.05)
			KO	401	0.0763359	±	0.00191488
		Ca2+ activity (ITI-1 latter 9s)	Ctrl	580	0.0539058	±	0.00345393	Two-tailed unpaired, Wilcoxon rank sum test	z	=	0.604562	P	=	0.54547	---	No. (P > 0.05)
			KO	401	0.0549098	±	0.00471492
	Fig. 6c (Test-CS cell)	Ca2+ activity (Baseline)	Ctrl	556	0.0236143	±	0.00113654	Two-tailed unpaired, Wilcoxon rank sum test	z	=	0.619134	P	=	0.535828	---	No. (P > 0.05)
			KO	409	0.0235949	±	0.0014602
		Ca2+ activity (CS)	Ctrl	556	0.0609375	±	0.0038981	Two-tailed unpaired, Wilcoxon rank sum test	z	=	1.68047	P	=	0.0928651	---	No. (P > 0.05)
			KO	409	0.0613261	±	0.00511024
		Ca2+ activity (US)	Ctrl	556	0.114508	±	0.00961228	Two-tailed unpaired, Wilcoxon rank sum test	z	=	3.46846	P	=	0.000523447	---	Yes. (P < 0.05)
			KO	409	0.0899331	±	0.0105339
		Ca2+ activity (ITI-1)	Ctrl	556	0.100743	±	0.00455273	Two-tailed unpaired, Wilcoxon rank sum test	z	=	0.934895	P	=	0.349842	---	No. (P > 0.05)
			KO	409	0.0963916	±	0.00538073
		Ca2+ activity (ITI-2)	Ctrl	556	0.067581	±	0.00366287	Two-tailed unpaired, Wilcoxon rank sum test	z	=	2.85412	P	=	0.00431564	---	Yes. (P < 0.05)
			KO	409	0.0542913	±	0.00396323
		Ca2+ activity (Rest)	Ctrl	556	0.0817931	±	0.0013643	Two-tailed unpaired, Wilcoxon rank sum test	z	=	0.903343	P	=	0.366344	---	No. (P > 0.05)
			KO	409	0.079176	±	0.0018909
		Ca2+ activity (ITI-1 latter 9s)	Ctrl	556	0.0816193	±	0.00487684	Two-tailed unpaired, Wilcoxon rank sum test	z	=	0.808684	P	=	0.418697	---	No. (P > 0.05)
			KO	409	0.0778833	±	0.00600093
	Fig. 6e (Triple Shared)	Connectivity (Baseline)	Ctrl	11	0.000232797	±	0.000129685	Two-tailed unpaired t-test	t18	=	-0.514452	P	=	0.613195	---	No. (P > 0.05)
			KO	9	0.000365854	±	0.000238928
		Connectivity (CS)	Ctrl	11	0.000746193	±	0.000363414	Two-tailed unpaired t-test	t18	=	-1.35012	P	=	0.193711	---	No. (P > 0.05)
			KO	9	0.00200852	±	0.000938091
		Connectivity (US)	Ctrl	11	0.00221251	±	0.000705243	Two-tailed unpaired t-test	t18	=	-0.980956	P	=	0.339616	---	No. (P > 0.05)
			KO	9	0.00459994	±	0.00256324
		Connectivity (ITI-1)	Ctrl	11	0.00046573	±	0.000168614	Two-tailed unpaired t-test	t18	=	-1.33585	P	=	0.198244	---	No. (P > 0.06)
			KO	9	0.00141502	±	0.000762551
		Connectivity (ITI-2)	Ctrl	11	0.000727646	±	0.000411528	Two-tailed unpaired t-test	t18	=	-0.575533	P	=	0.572056	---	No. (P > 0.05)
			KO	9	0.00147123	±	0.00134424
		Connectivity (Rest)	Ctrl	11	0.000542894	±	0.000232998	Two-tailed unpaired t-test	t18	=	-1.04989	P	=	0.307662	---	No. (P > 0.05)
			KO	9	0.00112567	±	0.000546218
	Fig. 6f (Triple Non-shared)	Connectivity (Baseline)	Ctrl	11	5.82111e-05	±	2.38678e-05	Two-tailed unpaired t-test	t18	=	-1.09671	P	=	0.287225	---	No. (P > 0.05)
			KO	9	0.000103244	±	3.48738e-05
		Connectivity (CS)	Ctrl	11	1.35231e-05	±	2.35512e-06	Two-tailed unpaired t-test	t18	=	-0.00759005	P	=	0.994028	---	No. (P > 0.05)
			KO	9	1.35653e-05	±	5.45708e-06
		Connectivity (US)	Ctrl	11	9.04965e-06	±	4.17146e-06	Two-tailed unpaired t-test	t18	=	-0.568874	P	=	0.576472	---	No. (P > 0.05)
			KO	9	1.33075e-05	±	6.53775e-06
		Connectivity (ITI-1)	Ctrl	11	2.66825e-05	±	6.81615e-06	Two-tailed unpaired t-test	t18	=	-0.719529	P	=	0.481054	---	No. (P > 0.05)
			KO	9	3.51963e-05	±	1.01134e-05
		Connectivity (ITI-2)	Ctrl	11	1.58116e-05	±	4.59595e-06	Two-tailed unpaired t-test	t18	=	1.11206	P	=	0.280747	---	No. (P > 0.05)
			KO	9	9.07843e-06	±	3.61878e-06
		Connectivity (Rest)	Ctrl	11	5.21059e-05	±	9.54548e-06	Two-tailed unpaired t-test	t18	=	2.62175	P	=	0.0172896	---	Yes. (P < 0.05)
			KO	9	2.29099e-05	±	3.7762e-06
	Fig. 6g (Synchrony rate)	Synchrony rate (Hz)	CA1, ctrl	6	0.343333	±	0.094591	Repeated measures two-way ANOVA with Turkey-Kramer post hoc test	region; F1,36 = 14.40 genotype; F1,36 = 0.048 interaction; F1,36 = 0.074			region; P = 0.0006 genotype; P = 0.827 interaction; P = 0.786			CA1 KO vs. CA3 ctrl; P < 0.05
			CA1, KO	11	0.338182	±	0.062842
			CA3, ctrl	11	0.110909	±	0.026488
			CA3, KO	9	0.137778	±	0.054149
	Fig. 6h (ITI-1 synchrony comparison between CA1 and CA3)	ITI-1 synchrony comparison	CA1, ctrl	6	6.95e-05	±	1.24e-05	Repeated measures two-way ANOVA with Turkey-Kramer post hoc test	region; F1,36 = 3.146 genotype; F1,36 = 1.610 interaction; F1,36 = 9.441			region; P = 0.085 genotype; P = 0.213 interaction; P = 0.004			CA1 ctrl vs. CA1 KO; P = 0.0221 CA1 ctrl vs. CA3 ctrl; P = 0.0063 CA1 ctrl vs. CA3 KO; P = 0.0472
			CA1, KO	11	3.26e-05	±	3.74e-06
			CA3, ctrl	11	2.67e-05	±	6.82e-06
			CA3, KO	9	3.9e-05	±	1.04e-05
	Fig. 6i (CS representaiton in CS ensembles)	Relative change in PVD to ITI	Ctrl	11	209.33	±	73.6977	Brunner-Munzel test	W = 2.276		df = 13.08			P = 0.0404	---	Yes. (P < 0.05)
			KO	9	569.041	±	163.044	Mann–Whitney U test			z = -2.01			P = 0.0440		Yes. (P < 0.05)
		Population vector angle	Ctrl	11	61.8182	±	1.32677	Two-tailed unpaired t-test	t18	=	-3.3598	P	=	0.00348851	---	Yes. (P < 0.05)
			KO	9	68	±	1.22474
	Fig. 6j (US representaiton in US ensembles)	Relative change in PVD to ITI	Ctrl	11	285.876	±	69.649	Two-tailed unpaired t-test	t18	=	0.385571	P	=	0.704333	---	No. (P > 0.05)
			KO	9	245.373	±	79.0189
		Population vector angle	Ctrl	11	56.5455	±	1.11489	Two-tailed unpaired t-test	t18	=	-0.140599	P	=	0.889748	---	No. (P > 0.05)
			KO	9	56.8889	±	2.34192
	Fig. 7d	Freezing (Pre-CS)	KA1 HC-ON	6	10.7	±	2.2	Repeated measures two-way ANOVA with Turkey-Kramer post hoc test	genotype; F1,30 = 2.274 opto; F1,30 = 0.413 interaction; F1,30 = 2.2E-6			genotype; P = 0.143 opto; P = 0.525 interaction; P = 0.998			---
			KA1 Tr-ON	6	9.1	±	3.4
			KO HC-ON	10	6.9	±	1.1
			KO Tr-ON	9	5.3	±	2.8
		Freezing (24 h CS)	KA1 HC-ON	6	33.3	±	3.4	Repeated measures two-way ANOVA with Turkey-Kramer post hoc test	genotype; F1,30 = 13.996 opto; F1,30 = 29.527 interaction; F1,30 = 0.430			genotype; P = 8.7E-4 opto; P = 9.5E-6 interaction; P = 0.517			KA1 HC-ON vs. KA1 Tr-ON; **P = 0.0031 KO HC-ON vs. KO Tr-ON; **P = 0.0035 KA1 HC-ON vs. KO HC-ON; *P = 0.0161
			KA1 Tr-ON	6	15.3	±	3.4
			KO HC-ON	10	20	±	2.4
			KO Tr-ON	9	5.8	±	2.6
	Fig. 7e	Freezing (Naive)	KA1 HC-ON	6	9.1	±	2.5	Repeated measures two-way ANOVA with Turkey-Kramer post hoc test	genotype; F1,30 = 0.347 opto; F1,30 = 0.051 interaction; F1,30 = 0.043			genotype; P = 0.560 opto; P = 0.821 interaction; P = 0.836			---
			KA1 Tr-ON	6	9.2	±	1.8
			KO HC-ON	10	7.8	±	2.4
			KO Tr-ON	9	6.5	±	4.3
		Freezing (CFC)	KA1 HC-ON	6	51.1	±	8.1	Repeated measures two-way ANOVA with Turkey-Kramer post hoc test	genotype; F1,30 = 0.548 opto; F1,30 = 0.032 interaction; F1,30 = 1.076			genotype; P = 0.465 opto; P = 0.857 interaction; P = 0.308			---
			KA1 Tr-ON	6	61.8	±	6.5
			KO HC-ON	10	64.1	±	5.3
			KO Tr-ON	9	59.5	±	8.2
	Supplementary Data Fig. 1b (Pre-exposure CFC)	Freezing (Naive)	Ctrl	4	9.01389	±	1.9678	Two-tailed unpaired t-test	t6	=	-0.55629	P	=	0.598131	---	No. (P > 0.05)
			KO	4	11.2222	±	3.44771
		Freezing (24 h CFC)	Ctrl	4	31.9167	±	6.92963	Two-tailed unpaired t-test	t6	=	-0.499674	P	=	2.44691	---	No. (P > 0.05)
			KO	4	37.2083	±	8.00834
	Supplementary Data Fig. 4a	Freezing (Naive)	Ctrl	6	25	±	6.5652	Two-tailed unpaired t-test	t15	=	1.65921	P	=	0.11783	---	No. (P > 0.05)
			KO	11	12.2727	±	4.40399
		Freezing (24 h CS	Ctrl	6	47.3611	±	4.34303	Two-tailed unpaired t-test	t15	=	2.51287	P	=	0.0238907	---	Yes. (P < 0.05)
			KO	11	27.9545	±	5.14114
	Supplementary Data Fig. 4c (CS and US vs Test-CS specific)	Connectivity (Baseline)	Ctrl	6	0.000665653	±	8.18595e-05	Two-tailed unpaired t-test	t15	=	-1.13454	P	=	0.274375	---	No. (P > 0.05)
			KO	11	0.000878572	±	0.000129686
		Connectivity (CS)	Ctrl	6	0.000680543	±	7.97178e-05	Two-tailed unpaired t-test	t15	=	-0.689766	P	=	0.500874	---	No. (P > 0.05)
			KO	11	0.000764984	±	7.87458e-05
		Connectivity (US)	Ctrl	6	0.0015493	±	0.000480557	Two-tailed unpaired t-test	t15	=	0.629665	P	=	0.538388	---	No. (P > 0.05)
			KO	11	0.0012573	±	0.000225544
		Connectivity (ITI-1)	Ctrl	6	0.00162329	±	0.000122719	Two-tailed unpaired t-test	t15	=	3.51993	P	=	0.00309434	---	Yes. (P < 0.05)
			KO	11	0.00108142	±	9.18639e-05
		Connectivity (ITI-2)	Ctrl	6	0.000684311	±	9.56946e-05	Two-tailed unpaired t-test	t15	=	0.0634387	P	=	0.950255	---	No. (P > 0.05)
			KO	11	0.000675386	±	8.93311e-05
		Connectivity (Rest)	Ctrl	6	0.000896959	±	8.08475e-05	Two-tailed unpaired t-test	t15	=	-0.207611	P	=	0.838325	---	No. (P > 0.05)
			KO	11	0.000925266	±	8.97744e-05
