# Supplementary material for: Hippocampus as a sorter and reverberatory integrator of sensory inputs
Source: Nat Commun. 2022 Dec 20;13:7413. doi: 10.1038/s41467-022-35119-2 (PMC9768143; doi:10.1038/s41467-022-35119-2)
Supplement: Supplementary file 8 — Source Data [file 41467_2022_35119_MOESM8_ESM.zip]

Archive with 10 entries (9 files):
- Source Data File/Source Data File/
- Source Data File/Source Data File/Source Data Fig.1.xlsx
- Source Data File/Source Data File/Source Data Fig.2.xlsx
- Source Data File/Source Data File/Source Data Fig.3.xlsx
- Source Data File/Source Data File/Source Data Fig.4.xlsx
- Source Data File/Source Data File/Source Data Fig.5.xlsx
- Source Data File/Source Data File/Source Data Fig.6.xlsx
- Source Data File/Source Data File/Source Data Fig.7.xlsx
- Source Data File/Source Data File/Source Data Supplementary Fig.1.xlsx
- Source Data File/Source Data File/Source Data Supplementary Fig.4.xlsx
