# Supplementary material for: Hippocampus as a sorter and reverberatory integrator of sensory inputs
Source: Nat Commun. 2022 Dec 20;13:7413. doi: 10.1038/s41467-022-35119-2 (PMC9768143; doi:10.1038/s41467-022-35119-2)
Supplement: Supplementary file 8 — Source Data [file 41467_2022_35119_MOESM8_ESM.zip › Source Data File/Source Data File/Source Data Fig.1.xlsx]

## Sheet: Fig.1c
	Ctrl (15)		KO (13)
	Pre-CS	CS	Pre-CS	CS
mean	11.9778	35.4556	11.4167	19.7564
error	2.20298	5.89333	2.47489	4.29879
	Pre-CS	CS	Pre-CS	CS
	9.83333	76.6667	3	19
	1.33333	17.5	0	0
	14.9167	29.8333	2.66667	3
	1.41667	6.83333	5.41667	13.1667
	23.75	47.8333	10.9167	11.6667
	12.1667	27.1667	27	43.1667
	11.4167	16	0	2.5
	10.8333	27.8333	10.25	14.5
	16.6667	8.16667	17.4167	45.1667
	4.16667	34.6667	22.9167	35
	27	69.8333	20.5833	19
	1.58333	13.3333	14.25	13.3333
	21.75	42.1667	14	37.3333
	19.4167	43.3333
	3.41667	70.6667

## Sheet: Fig.1d
	Ctrl (10)		KO (10)
	Pre-CS	CS	Pre-CS	CS
mean	13.8333	33.5333	20.0833	43.65
error	3.13316	5.85909	3.61397	8.75399
	Pre-CS	CS	Pre-CS	CS
	10.0833	15.8333	34.75	98
	12.6667	43.5	3.83333	6.5
	24.8333	43.6667	35.75	38.1667
	5.08333	16.5	14.0833	43
	10	41	25.5	30.3333
	0	3.16667	5.33333	11.5
	24.9167	28.3333	13.25	29.3333
	2.83333	27.3333	20.5833	59.5
	26.75	62.6667	30.6667	72.8333
	21.1667	53.3333	17.0833	47.3333

## Sheet: Fig.1e
	Ctrl (7)		KO (7)
	Training	Test	Training	Test
mean	37.7746	68.9444	28.2254	66.2778
error	5.02676	9.23956	5.67049	12.7735
	Ctrl (7)		KO (7)
	Training	Test	Training	Test
	33.7778	83.6667	37.4667	31.6944
	45.3333	82.1667	23.5111	97.9722
	34.8	96.8889	30.9333	33.6667
	17.8667	50.0833	8.75556	82.1944
	44.4889	63.0556	30.5778	85.9722
	45.4222	54.1389	43.7333	63.9167
	42.7333	52.6111	22.6	68.5278

## Sheet: Fig.1g
	Ctrl (11)		KO (12)
	Pre	CS	Pre	CS
mean	24.947	44.6818	16.8611	30.0833
error	4.4753	4.1408	2.78001	4.11318
	Pre	CS	Pre	CS
	15.25	37	11.3333	10
	9.33333	22.8333	9.5	29.25
	18.6667	36.3333	19.8333	23.75
	7.91667	56.6667	22	47.25
	41.6667	61.8333	18.25	30.5
	18.25	40.0833	35.5	37.3333
	25.4167	30	14	23.1667
	17.3333	47.5833	3.25	38.5833
	53.5833	60.9167	22.25	25.5
	43.1667	61.25	4.08333	9.66667
	23.8333	37	29.1667	59.5833
			13.1667	26.4167

## Sheet: Fig.1k
	Laser-OFF (10)		Laser-ON (8)
	Pre-CS	CS	Pre-CS	CS
mean	23.6667	44.1667	17.2917	28.9583
error	3.98144	4.03878	4.36933	5.65139
	Laser-OFF (10)		Laser-ON (8)
	Pre-CS	CS	Pre-CS	CS
	30	68.3333	8.33333	30
	10	35	8.33333	6.66667
	15.8333	35	7.5	20
	38.3333	35	10	28.3333
	45.8333	36.6667	42.5	63.3333
	11.6667	28.3333	15.8333	26.6667
	9.16667	41.6667	17.5	25
	24.1667	58.3333	28.3333	31.6667
	20	50
	31.6667	53.3333

## Sheet: Fig.1l
	Laser-OFF (6)		Laser-ON (5)
	Pre-CS	CS	Pre-CS	CS
mean	29.375	53.9583	22.5167	29.8667
error	8.43666	6.66499	8.57197	7.64987
	Pre-CS	CS	Pre-CS	CS
	14.25	46	10.4167	14.8333
	21.0833	34	18.75	54.6667
	3.5	60.1667	1.75	22.5
	32.75	58.3333	30.6667	40.3333
	45.1667	44.4167	51	17
	59.5	80.8333
