# Supplementary material for: Hippocampus as a sorter and reverberatory integrator of sensory inputs
Source: Nat Commun. 2022 Dec 20;13:7413. doi: 10.1038/s41467-022-35119-2 (PMC9768143; doi:10.1038/s41467-022-35119-2)
Supplement: Supplementary file 8 — Source Data [file 41467_2022_35119_MOESM8_ESM.zip › Source Data File/Source Data File/Source Data Fig.2.xlsx]

## Sheet: Fig2c,d,f
	CA1
	Total			CS		US		Test-CS		CS-US		US-Test-CS		CS-Test-CS		triple
mean	Ctrl	KO		Ctrl	KO	Ctrl	KO	Ctrl	KO	Ctrl	KO	Ctrl	KO	Ctrl	KO	Ctrl	KO
error	420	509.545		20.0551	16.1437	12.9598	12.0446	18.7139	15.7387	5.17231	4.18194	4.99455	4.09642	8.94445	7.46809	2.6127	2.24369
	78.4933	50.9856		2.67984	1.8271	1.41769	1.61594	3.31405	1.72699	1.23275	0.87665	1.13281	0.495135	1.2424	0.838617	0.663117	0.381595
	Total			CS		US		Test-CS		CS-US		US-Test-CS		CS-Test-CS		triple
	Ctrl	KO		Ctrl	KO	Ctrl	KO	Ctrl	KO	Ctrl	KO	Ctrl	KO	Ctrl	KO	Ctrl	KO
	765	306		18.3007	21.8954	9.15033	24.183	17.1242	10.4575	3.39869	10.4575	3.00654	4.57516	8.75817	6.86275	1.69935	3.26797
	347	736		27.0893	13.8587	15.2738	8.96739	16.4265	12.9076	7.20461	2.44565	5.18732	2.71739	8.93372	6.11413	3.17003	1.08696
	233	312		22.3176	6.08974	18.0258	2.5641	16.7382	6.08974	10.3004	0	7.72532	0.641026	9.44206	2.24359	5.15021	0
	423	544		8.98345	21.5074	9.92908	9.92647	8.74704	20.7721	2.12766	4.22794	1.89125	4.59559	3.30969	11.9485	0.472813	3.125
	480	499		25.625	21.4429	11.0417	10.2204	19.7917	18.4369	3.95833	3.20641	3.33333	3.80762	11.4583	8.61723	1.875	1.80361
	272	388		18.0147	19.5876	14.3382	13.6598	33.4559	12.6289	4.04412	5.6701	8.82353	4.38144	11.7647	9.02062	3.30882	3.86598
		642			6.54206		12.6168		12.9283		1.09034		3.11526		4.04984		0.934579
		465			10.5376		9.03226		17.2043		3.01075		4.30108		6.45161		1.93548
		531			20.5273		16.5725		13.7476		6.96798		3.9548		8.09793		2.82486
		820			20.122		12.3171		25.8537		5.60976		6.34146		10.7317		3.90244
		362			15.4696		12.4309		22.0994		3.31492		6.62983		8.01105		1.9337

## Sheet: Fig2e
CS cells
ctrl	Test-Acc	0.0803007	0.123459	0.0307612	0.0204845	0.0875432	0.0583083	0.132225	0.0621061	0.0166855	0.0523887	0.00815791	0.0351216	0.0370679	0.0500653	0.190688	0.0706189	0.0150157	0.116955	0.132199	0.0823167	0.228778	0.086023	0.0250045	0.142273	0.0854166	0.105789	0.0532649	0.104928	0.0853939	0.0370468	0.0125701	0	0.172418	0.0855092	0.017891	0.0468797	0.107349	0.00795539	0.0754301	0.013026	0.102958	0.155509	0.0181792	0.134905	0	0.0214253	0.096418	0.0588948
	Test-CS	0.00812883	0.0365671	0	0	0.0159552	0.0347969	0	0.079879	0	0.0129131	0.0375774	0	0	0.10358	0	0.0115726	0.00294255	0.109015	0.0618717	0.00126086	0	0.0621825	0.099257	0.102444	0.00528694	0.0125619	0.0850427	0.0187718	0.0535267	0.048782	0.00795723	0	0	0.0451749	0	0.124622	0.0434075	0.0553386	0.038373	0.110244	0.0628157	0.00390688	0.0250584	0.0235667	0.00255899	0.0661153	0	0.0289664
	Test-ITI	0.00946615	0.108744	0.0687239	0.00396771	0.015851	0.0494978	0.0646631	0.0701594	0.0795633	0.123881	0.0318202	0.11453	0.0176627	0.0397407	0.0724982	0.105051	0.0421075	0.00788455	0.0141682	0.0527993	0.0807229	0.0462627	0.0989613	0.0541295	0.00527014	0.0268134	0.0564513	0.0534428	0.00424039	0.0392856	0.00300253	0.135736	0	0.1112	0.184963	0.0112129	0.0455082	0.0316433	0.0025943	0.0380567	0.0166076	0.00967315	0.0262509	0.0787487	0.00544436	0.130858	0.0600328	0.0366884
KO	Test-Acc	0.101636	0.110613	0.106913	0.160626	0.0425836	0.110003	0.00708771	0.0786167	0.103022	0.131674	0.0146113	0.136841	0.013062	0	0.0657845	0.0881482	0.00262956	0.0776081	0.014411	0.013867	0.0327278	0.0508132	0.0452672	0.147211	0.0838079	0.0443488	0.186082	0.0602493	0.0205714	0.00449568	0.0916258	0	0.00276101	0.228604	0.0506957	0.199837	0.196626	0.0290749	0.0550164	0.00421548	0.0734477	0.00440281	0.00688144	0.0817104	0.110007	0.036108	0.0761052	0.0488566
	Test-CS	0.0187599	0.0196713	0.063788	0.00756599	0	0.0537386	0.0191355	0.0304974	0.185623	0.0302676	0.0099631	0.117646	0.00268567	0.0225799	0.0443427	0	0.00518585	0.130678	0.00125412	0.0412588	0.00129999	0.0226413	0.01794	0	0.0894507	0.0587261	0.0223534	0.0766304	0.00422534	0	0	0	0.00523853	0.00619025	0.188346	0.0376044	0.0894608	0.0177048	0.078389	0.0381828	0.00284605	0.0192509	0.00386716	0.0398454	0.0526451	0.0318902	0.0116935	0.00257849
	Test-ITI	0.0209142	0.0134132	0.0188575	0.00685371	0.171671	0.00987668	0.198589	0.132578	0.0193978	0.0135365	0.0716685	0.105803	0.109783	0.156078	0.0915071	0.0704085	0.133788	0	0.0514957	0.133019	0.155304	0.0100435	0.0119923	0.0578561	0.0149844	0.0682691	0.0413977	0.113722	0.0138082	0.136605	0.0636342	0.234941	0.0479047	0.0788282	0.0843641	0.0376866	0.00541782	0.0721362	0.0575236	0.0141293	0.00738129	0.167488	0.0262865	0.130055	0.121004	0.044514	0.068652	0.0397237
US cells
ctrl	Test-Acc	0.237786	0.0204845	0.00973839	0.132225	0.0941554	0.0145086	0.0523887	0.190688	0.116955	0.132199	0.0250045	0.0556424	0.105789	0.104928	0.065858	0.0533837	0.0554273	0.0125701	0.0590973	0.066957	0.107349	0.104798	0.00795539	0.0754301	0.144872	0.0301321	0.0181792	0.0588948	0.00669712	0.0587838	0.0715246	0.180254	0.0592106	0.0169777	0.0223855	0.135034	0.0419702	0.014854	0.0154389	0.00721854	0.00417972	0.0638944	0.001307	0.00399657	0.0145276	0.0241228	0.0132826	0.133731
	Test-CS	0.0517163	0	0	0	0.0527875	0	0.0129131	0	0.109015	0.0618717	0.099257	0.0414342	0.0125619	0.0187718	0.137219	0	0.00301639	0.00795723	0.0726659	0.0164042	0.0434075	0.071225	0.0553386	0.038373	0.0374675	0.00525287	0.0250584	0.0289664	0.00536967	0.00956042	0.0906146	0.00388214	0.0711533	0.0572746	0.00561201	0.0504108	0.00468861	0.00794376	0.0119233	0	0.00261495	0.0310768	0	0.015296	0.0129894	0	0	0.156329
	Test-ITI	0.0361468	0.00396771	0.00835652	0.0646631	0.00491415	0.043632	0.123881	0.0724982	0.00788455	0.0141682	0.0989613	0	0.0268134	0.0534428	0.0271849	0	0.0449767	0.00300253	0	0.0353911	0.0455082	0.0816918	0.0316433	0.0025943	0.00378586	0.00126464	0.0262509	0.0366884	0.00405197	0.151533	0.111598	0.00126936	0.0324524	0.0432594	0.0439377	0.027257	0.059567	0.0226199	0.12506	0.0225142	0.0866543	0.0291736	0.07935	0.0274952	0.0535685	0	0.0081831	0
KO	Test-Acc	0.101636	0.00840397	0.0295555	0.0372093	0.00277987	0.110613	0.106913	0.0111945	0.160626	0.0552106	0.0120817	0	0.0850249	0.0474391	0.110003	0.0535589	0.0786167	0.0106104	0.0365409	0.0143256	0.0170175	0.103022	0.131674	0.00137484	0.0146113	0.136841	0.013062	0.11168	0.00262956	0.0776081	0.014411	0.0327278	0.0841568	0.0508132	0.186082	0.0602493	0.0205714	0	0.00449568	0.0247179	0.0121453	0.196626	0.133239	0.0138176	0.00146647	0.00576659	0.00440281	0.00688144
	Test-CS	0.0187599	0.00251684	0.0126122	0.00984902	0.0246042	0.0196713	0.063788	0.00736971	0.00756599	0.00449159	0.0166994	0	0	0	0.0537386	0	0.0304974	0.00437824	0.00538024	0.0123632	0	0.185623	0.0302676	0	0.0099631	0.117646	0.00268567	0.00863653	0.00518585	0.130678	0.00125412	0.00129999	0.00442897	0.0226413	0.0223534	0.0766304	0.00422534	0.00131737	0	0.013582	0.113	0.0894608	0.0107605	0.00803054	0.0332306	0.0376935	0.0192509	0.00386716
	Test-ITI	0.0209142	0.0435289	0.0647816	0.14992	0.0504939	0.0134132	0.0188575	0.0301552	0.00685371	0.0610101	0.150017	0.225642	0.027009	0.12898	0.00987668	0.112409	0.132578	0.00460147	0.0622241	0	0.138213	0.0193978	0.0135365	0.18931	0.0716685	0.105803	0.109783	0.0587752	0.133788	0	0.0514957	0.155304	0.0258682	0.0100435	0.0413977	0.113722	0.0138082	0.150438	0.136605	0.0121814	0.0548017	0.00541782	0.0395614	0.0916767	0.1557	0.0621121	0.167488	0.0262865
Test-CS cells
ctrl	Test-Acc	0.237786	0.0218163	0.0583083	0.0941554	0.0177762	0.118598	0.116955	0.132199	0.0250045	0.0556424	0.0416532	0.142273	0.0145683	0.105789	0.0299269	0.065858	0.0853939	0.0529888	0.0590973	0.164526	0.0855092	0.0468797	0.107349	0.00795539	0.144872	0.013026	0.0505572	0.0214253	0.0588948	0.0479381	0.0434417	0.192065	0.0798313	0.0631232	0.0715246	0.0592106	0.0169777	0.0355676	0.0359893	0.0983935	0.0354019	0.0181224	0.022375	0.039981	0.0961253	0.014854	0.0877395	0.118579
	Test-CS	0.0517163	0.171923	0.0347969	0.0527875	0.0383746	0.0326464	0.109015	0.0618717	0.099257	0.0414342	0.114034	0.102444	0.161838	0.0125619	0.0888222	0.137219	0.0535267	0.214525	0.0726659	0.105629	0.0451749	0.124622	0.0434075	0.0553386	0.0374675	0.110244	0.142169	0.0661153	0.0289664	0.0848354	0.0882225	0.0341258	0.0697024	0.14897	0.0906146	0.0711533	0.0572746	0.235246	0.1589	0.0215424	0.0289145	0.0985414	0.241488	0.104101	0.067122	0.00794376	0.103522	0.051815
	Test-ITI	0.0361468	0.0461076	0.0494978	0.00491415	0.0013457	0.0259596	0.00788455	0.0141682	0.0989613	0	0.0366589	0.0541295	0.0789306	0.0268134	0.0151576	0.0271849	0.00424039	0.018155	0	0.0679043	0.1112	0.0112129	0.0455082	0.0316433	0.00378586	0.0380567	0.0693394	0.130858	0.0366884	0.0523085	0.0713676	0.0500688	0	0	0.111598	0.0324524	0.0432594	0.0223162	0.079331	0.0686182	0.190847	0.00142082	0.0292224	0	0.115007	0.0226199	0.0164178	0.0135461
KO	Test-Acc	0.101636	0.0949782	0.110003	0.103022	0.107394	0.136841	0.0657845	0.0776081	0.0508132	0.0599479	0.0838079	0.0443488	0.0602493	0.228604	0.0506957	0.0121453	0.199837	0.00576659	0	0.00440281	0.0199883	0.036108	0.0549605	0.056241	0.0039726	0	0.124305	0.00558911	0.00398661	0.0906434	0.0247342	0.018263	0.0200047	0.00540066	0.0464605	0.0151322	0.0608565	0.0694231	0.0887583	0.0315245	0.192257	0.108514	0.102629	0.12043	0.0738378	0.00896538	0.0635708	0.00669535
	Test-CS	0.0187599	0.0989063	0.0537386	0.185623	0.0954562	0.117646	0.0443427	0.130678	0.0226413	0.159592	0.0894507	0.0587261	0.0766304	0.00619025	0.188346	0.113	0.0376044	0.0376935	0.236506	0.0192509	0.0352139	0.0318902	0.0445059	0.109761	0.00819313	0.167685	0.104492	0.0132475	0.0752682	0.0471423	0.095667	0.00784469	0.0853364	0.217876	0.188754	0.137206	0.232422	0.0572255	0.172458	0.135142	0.138499	0.193638	0.0952419	0.0701285	0.0414961	0.197439	0.104647	0.195021
	Test-ITI	0.0209142	0.056142	0.00987668	0.0193978	0.0383635	0.105803	0.0915071	0	0.0100435	0.0122023	0.0149844	0.0682691	0.113722	0.0788282	0.0843641	0.0548017	0.0376866	0.0621121	0	0.167488	0.0183232	0.044514	0.0484003	0	0.103775	0	0.120623	0.0178031	0.00259839	0.00277168	0.161813	0.0208856	0.0123472	0.0110815	0.0108562	0.0345423	0.0223179	0.017716	0.0439048	0.0320137	0.0139425	0.0939614	0.075107	0.0195042	0.0188879	0.0176483	0.117572	0.0108075
[truncated: 880 more columns]

## Sheet: Fig2g
	Ctrl	ratio			Ctrl	ratio
		CS-US	CS specific			CS-Test-CS	Test-CS specific
		18.5714	81.4286			51.145	48.855
		26.5957	73.4043			54.386	45.614
		46.1538	53.8462			56.4103	43.5897
		23.6842	76.3158			37.8378	62.1622
		15.4472	84.5528			57.8947	42.1053
		22.449	77.551			35.1648	64.8352
		CS-US	CS specific			CS-Test-CS	Test-CS specific
	mean	25.4836	74.5164		mean	48.8064	51.1936
	error	4.43265	4.43265		error	4.01422	4.01422
	KO	ratio			KO	ratio
		CS-US	CS specific			CS-Test-CS	Test-CS specific
		47.7612	52.2388			65.625	34.375
		17.6471	82.3529			47.3684	52.6316
		0	100			36.8421	63.1579
		19.6581	80.3419			57.5221	42.4779
		14.9533	85.0467			46.7391	53.2609
		28.9474	71.0526			71.4286	28.5714
		16.6667	83.3333			31.3253	68.6747
		28.5714	71.4286			37.5	62.5
		33.945	66.055			58.9041	41.0959
		27.8788	72.1212			41.5094	58.4906
		21.4286	78.5714			36.25	63.75
		CS-US	CS specific			CS-Test-CS	Test-CS specific
	mean	23.4052	76.5948		mean	48.274	51.726
	error	3.68963	3.68963		error	4.0037	4.0037
