# Supplementary material for: Hippocampus as a sorter and reverberatory integrator of sensory inputs
Source: Nat Commun. 2022 Dec 20;13:7413. doi: 10.1038/s41467-022-35119-2 (PMC9768143; doi:10.1038/s41467-022-35119-2)
Supplement: Supplementary file 8 — Source Data [file 41467_2022_35119_MOESM8_ESM.zip › Source Data File/Source Data File/Source Data Fig.3.xlsx]

## Sheet: Fig.3a
CS cells
ctrl	Baseline	0.0289656	0.0494645	0.026449	0.00214881	0.0247535	0.00839085	0.00526045	0.0499815	0.0221053	0.0334298	0.0221054	0.00422058	0.00439249	0.0646611	0.0558903	0.0122183	0.0348075	0.00965	0.00207227	0.00428961	0.0191665	0.0389583	0.00916196	0.01012	0.00934992	0.00103755	0.0570797	0.0350723	0.00308122	0.0516419	0.0160791	0.0261463	0.00656886	0.00313726	0.0441826	0.0184079	0.00791808	0.00208178	0.036184	0.00373459	0.0415852	0.0312731	0.0231653	0.0922557	0.109023	0.00101926	0.0128854	0.00971118
	CS	0.102087	0.167451	0.181876	0.0739606	0.209879	0.035194	0.0887551	0.104424	0.0592461	0.0749432	0.0534149	0.104693	0.15632	0.162236	0.215503	0.03801	0.111575	0.21288	0.0380203	0.0199094	0.0720931	0.123451	0.019571	0.0616973	0.0265863	0.0763192	0.124307	0.167627	0.169956	0.157931	0.139361	0.272925	0.210761	0.287174	0.320187	0.0629911	0.109013	0.0538274	0.26508	0.0502569	0.207534	0.0983348	0.0715788	0.252946	0.226418	0.067503	0.0637887	0.247626
	US	0	0	0.00546373	0.00568052	0.0276041	0	0.100774	0	0.00540558	0.135594	0.0375637	0	0	0	0.140371	0	0	0.0564592	0.174916	0	0.0293408	0	0.0889033	0	0	0.0125871	0	0.0783213	0	0	0.0388276	0	0	0	0	0	0.0343637	0.0590425	0.11007	0	0.00522123	0	0.047015	0.0248477	0	0	0	0.0214394
	ITI-1	0.150702	0.00675782	0.0286241	0.0909969	0.0750537	0.0520092	0.154539	0.114682	0	0.185018	0.00907093	0.138448	0.00998623	0.188818	0.0507229	0.0694176	0.077647	0.0539174	0.0326561	0.24303	0.173062	0.0594344	0.0595522	0.0668284	0.0586806	0.146967	0.161206	0.0616932	0.0346448	0.00200681	0.0165725	0.162881	0.00970976	0.0147652	0.0106964	0.0432635	0.123702	0.0425868	0.030857	0.244218	0.054124	0.247307	0.105819	0.0237624	0.0925655	0.210654	0.0999657	0.00207011
	ITI-2	0.039202	0.119874	0.031312	0.0298758	0.0817246	0.0822454	0.182573	0.0396534	0.0839569	0.0871068	0.00522871	0.0894704	0.0481022	0.0479318	0.0765493	0.0425162	0.061946	0.0501124	0.122841	0.00100659	0.0708212	0.119102	0.160967	0.195156	0.0329239	0.00942208	0.00219141	0.00316737	0.0255373	0.0372329	0.00639836	0.00103522	0.0260641	0.17389	0.00482087	0.200841	0.165174	0.00453418	0.120363	0.00426212	0.0773223	0.0310425	0.0315547	0.01941	0.0508069	0.00426426	0.103261	0
	Rest	0.0354345	0.0703823	0.0549554	0.0259137	0.0853391	0.0636679	0.087104	0.0545675	0.0330023	0.0909911	0.0899943	0.0709223	0.0833114	0.0779643	0.0872841	0.0458149	0.0669651	0.0963432	0.0680329	0.0482545	0.0674884	0.0843634	0.04256	0.0583597	0.0824928	0.0670137	0.0457541	0.0826143	0.0742311	0.0932359	0.0461277	0.0608564	0.0647788	0.107131	0.079398	0.0878402	0.106227	0.0373635	0.0684129	0.0965956	0.11152	0.100664	0.0465041	0.114836	0.0953587	0.0914677	0.0659938	0.0255761
KO	Baseline	0.0043914	0.0115786	0.0364827	0.0193513	0.0310683	0.0105486	0.0105481	0.0368514	0.00518827	0.0165627	0.00653833	0.00209672	0.00227448	0.0238876	0.0181004	0.032005	0.014359	0.0339668	0.0128336	0.043655	0.0467908	0.00326369	0.0210792	0.0382025	0.0375056	0.0205226	0.0244069	0.0160936	0.018196	0.0213034	0.0314842	0.0440892	0.0190846	0.00216442	0.0448464	0.00224971	0.0452441	0.0173054	0.0677799	0.0207384	0.0193814	0.00206493	0.0072941	0.0340044	0.0360438	0.00951737	0.00976935	0.0276918
	CS	0.0688684	0.0266386	0.211567	0.0734704	0.0914231	0.24981	0.0455896	0.194861	0.0471103	0.176299	0.0444901	0.0877629	0.0231804	0.0498653	0.23827	0.0808575	0.0377564	0.172693	0.0481332	0.107117	0.11855	0.0113063	0.0497039	0.116184	0.231295	0.0770651	0.233219	0.0605166	0.0683211	0.0500164	0.123659	0.136869	0.0410924	0.00872288	0.295061	0.210429	0.250818	0.0400895	0.1869	0.0914909	0.0819662	0.111499	0.0937537	0.0730082	0.12021	0.0431572	0.093789	0.17054
	US	0.0119319	0.0937354	0.591613	0.0881618	0.0102178	0.464699	0	0.143397	0.0284328	0.210975	0.367492	0.154737	0.337934	0.00529901	0	0	0.0664097	0.0741914	0.0672072	0.0307522	0.18801	0.035165	0.0160125	0	0	0.0324317	0.0789113	0.0936602	0.100739	0.0608025	0.0107629	0.0717	0	0	0.0274864	0	0.0957505	0	0	0	0.0104687	0.0353694	0.0497053	0.0479726	0	0.0200891	0.0458342	0.289052
	ITI-1	0.0421215	0.102133	0.0437577	0.0534157	0.00332121	0.0698967	0.0134858	0.0540978	0.11965	0.0870576	0.0382386	0.0433244	0.0919698	0.0142665	0	0.0973863	0.065445	0.0415594	0.0654493	0.0413071	0.0584469	0.166959	0.0177642	0.153165	0.134392	0.0493137	0.116286	0.172451	0.0837883	0.030491	0.0109634	0.0251618	0.0939686	0.197708	0.0982968	0.00222893	0.0522428	0.0417319	0.0221052	0.00414078	0.103548	0.188747	0.0780729	0.0139162	0.0966855	0.15868	0.10408	0
	ITI-2	0.0551324	0.101538	0.0908506	0.0702836	0.0343161	0.034773	0.0927911	0.0656659	0.0525666	0.014111	0.0577544	0.0166866	0.044159	0.0339648	0.0774066	0.104968	0.00677095	0.0219078	0.00877348	0.010277	0.00596741	0	0.0406565	0.0201036	0.0594057	0.0448449	0	0.0157777	0.016509	0.010657	0.00728772	0.00744007	0.0065079	0.181156	0.135936	0.123492	0	0.0444915	0.255149	0.0124797	0.0561067	0.0155246	0.056542	0.00996033	0.206469	0.00100548	0.0248253	0.0236096
	Rest	0.0510535	0.0588273	0.0987145	0.0929837	0.0778456	0.0730333	0.0399813	0.0778002	0.0968999	0.031665	0.0872177	0.074423	0.0915087	0.0536576	0.0495829	0.0245099	0.0291944	0.087766	0.0403886	0.0401946	0.0490942	0.072663	0.0289913	0.0850755	0.0859619	0.0752048	0.107444	0.0779455	0.05712	0.0218792	0.0701237	0.0841177	0.0539927	0.0632217	0.108058	0.0532911	0.0601897	0.0307989	0.0749965	0.0916107	0.0573323	0.109056	0.103319	0.0633407	0.117391	0.0488485	0.0367409	0.0839357
[truncated: 861 more columns]

## Sheet: Fig.3b
US cells
ctrl	Baseline	0.0125705	0.00214881	0.0247906	0.00526045	0.0169488	0.0108183	0.0334298	0.0558903	0.00965	0.00207227	0.00916196	0.0196571	0.00103755	0.0350723	0.0418112	0.00864699	0.0130452	0.0160791	0.0125324	0.0171573	0.00791808	0.0571294	0.00208178	0.036184	0.0113344	0.0571943	0.0231653	0.00971118	0.0199283	0.00689027	0.00674531	0.106299	0.0010951	0.0152331	0.0196642	0.0282864	0.0322304	0.00224518	0.0236352	0.00986532	0.00582133	0.0278853	0.0245615	0.0289545	0.0704239	0.037258	0.00532811	0.0350721
	CS	0.0159609	0.0739606	0	0.0887551	0.00126184	0	0.0749432	0.215503	0.21288	0.0380203	0.019571	0.00125304	0.0763192	0.167627	0.00268205	0	0	0.139361	0	0	0.109013	0.0472012	0.0538274	0.26508	0.00709048	0.0263904	0.0715788	0.247626	0.00786552	0.0664709	0.0475299	0.117761	0	0.0330375	0.00261316	0.0600766	0.0425942	0.00516032	0.157279	0.00930258	0.022132	0.0516762	0.0229249	0.03845	0.030862	0.00412723	0.0136677	0.0857648
	US	0.125083	0.00568052	0.129363	0.100774	0.116657	0.0932808	0.135594	0.140371	0.0564592	0.174916	0.0889033	0.0443328	0.0125871	0.0783213	0.135201	0.0747822	0.0262799	0.0388276	0.21038	0.0543803	0.0343637	0.142404	0.0590425	0.11007	0.0243391	0.145308	0.047015	0.0214394	0.0460578	0.715915	0.124754	0.227688	0.338287	0.0873098	0.0598925	0.0711568	0.303126	0.0614515	0.247415	0.0833229	0.0239648	0.306308	0.051012	0.0788192	0.228082	0.159911	0.141962	0.202757
	ITI-1	0.0806379	0.0909969	0.0123773	0.154539	0.0742355	0.0186535	0.185018	0.0507229	0.0539174	0.0326561	0.0595522	0	0.146967	0.0616932	0.142512	0.0507542	0.0636172	0.0165725	0.0356201	0.0892017	0.123702	0.124314	0.0425868	0.030857	0.0726259	0.162872	0.105819	0.00207011	0.00411263	0.0835041	0.0332509	0.0680283	0.17772	0.0508944	0.0270657	0.123866	0.046655	0.0613239	0	0.00321294	0.0780678	0.164718	0.00225017	0.0250284	0.0112951	0.0843485	0.0188066	0.191973
	ITI-2	0.0550708	0.0298758	0.00110465	0.182573	0.0938542	0.0119247	0.0871068	0.0765493	0.0501124	0.122841	0.160967	0	0.00942208	0.00316737	0.162664	0.00550146	0.161252	0.00639836	0.0565159	0.0152237	0.165174	0.0105551	0.00453418	0.120363	0.0479328	0.034861	0.0315547	0	0.0123614	0.00204485	0.143829	0.0717397	0.0537439	0.0115699	0.00103607	0.0517432	0.0881027	0.00522654	0.0668815	0.0440132	0.0351831	0.0154859	0.00100322	0.0115638	0.0666077	0	0.00458546	0.0101509
	Rest	0.0344261	0.0259137	0.0297776	0.087104	0.0640856	0.0223653	0.0909911	0.0872841	0.0963432	0.0680329	0.04256	0.0440343	0.0670137	0.0826143	0.0714429	0.0446234	0.0578625	0.0461277	0.0853548	0.0454192	0.106227	0.0702881	0.0373635	0.0684129	0.0355902	0.069481	0.0465041	0.0255761	0.0233329	0.0985827	0.0838805	0.0704985	0.0631396	0.0412741	0.0237194	0.034726	0.0840667	0.0170907	0.119533	0.0181278	0.0830256	0.0967417	0.0133075	0.0671794	0.0754874	0.0569963	0.0166393	0.103933
KO	Baseline	0.0043914	0.0157518	0.0338053	0.0355713	0.0146719	0.0115786	0.0364827	0.0217192	0.0193513	0.0041312	0.030528	0.00810997	0.0364146	0.0242308	0.0105486	0.035274	0.0368514	0.0163647	0.0273387	0.0176983	0.0444036	0.00518827	0.0165627	0.0194312	0.00653833	0.00209672	0.00227448	0.0212675	0.014359	0.0339668	0.0128336	0.0467908	0.0089339	0.00326369	0.0244069	0.0160936	0.018196	0.0588557	0.0213034	0.056109	0.012636	0.0452441	0.0360928	0.0287429	0.0222831	0.0184049	0.00206493	0.0072941
	CS	0.0688684	0.0292683	0.0241471	0.0253137	0.002642	0.0266386	0.211567	0.00272266	0.0734704	0.00419928	0.0186112	0	0.033033	0.045239	0.24981	0.0122428	0.194861	0.0142169	0.0013002	0.0252928	0.00443197	0.0471103	0.176299	0.0211988	0.0444901	0.0877629	0.0231804	0.02637	0.0377564	0.172693	0.0481332	0.11855	0.0129862	0.0113063	0.233219	0.0605166	0.0683211	0.0171481	0.0500164	0.00957894	0.0249152	0.250818	0.0620298	0.015212	0.00718595	0.0242425	0.111499	0.0937537
	US	0.0119319	0.105371	0.108682	0.424531	0.0958769	0.0937354	0.591613	0.208653	0.0881618	0.235664	0.0859709	0.372833	0.141545	0.289936	0.464699	0.0853584	0.143397	0.0738918	0.0581174	0.320788	0.167642	0.0284328	0.210975	0.0725938	0.367492	0.154737	0.337934	0.526088	0.0664097	0.0741914	0.0672072	0.18801	0.133892	0.035165	0.0789113	0.0936602	0.100739	0.260169	0.0608025	0.221032	0.0932498	0.0957505	0.300313	0.0643756	0.094733	0.164628	0.0353694	0.0497053
	ITI-1	0.0421215	0.0507814	0.0320815	0.0639011	0.0359133	0.102133	0.0437577	0.0248387	0.0534157	0.00329998	0.0299776	0.143999	0.120754	0.00209125	0.0698967	0.0760103	0.0540978	0.00890797	0.130136	0.0624022	0.0875017	0.11965	0.0870576	0.00886545	0.0382386	0.0433244	0.0919698	0.0332578	0.065445	0.0415594	0.0654493	0.0584469	0.104343	0.166959	0.116286	0.172451	0.0837883	0.0196836	0.030491	0.0107164	0.0283916	0.0522428	0.0218857	0.0280826	0.0298116	0.148116	0.188747	0.0780729
	ITI-2	0.0551324	0.0772752	0.0236906	0.0266114	0.0919516	0.101538	0.0908506	0.00558458	0.0702836	0.00463107	0.0193479	0.00328782	0.0942692	0.00102098	0.034773	0.0396862	0.0656659	0.00744775	0.0010225	0.0140219	0.00723597	0.0525666	0.014111	0.0186438	0.0577544	0.0166866	0.044159	0.0115498	0.00677095	0.0219078	0.00877348	0.00596741	0.0335093	0	0	0.0157777	0.016509	0.0354947	0.010657	0.0142648	0.0130933	0	0.0848789	0.0210087	0.0167421	0.00104881	0.0155246	0.056542
	Rest	0.0510535	0.018364	0.052546	0.060482	0.0327833	0.0588273	0.0987145	0.0157332	0.0929837	0.070974	0.0334006	0.05053	0.0507069	0.0264256	0.0730333	0.0476721	0.0778002	0.0747507	0.0643321	0.054671	0.0307725	0.0968999	0.031665	0.0405223	0.0872177	0.074423	0.0915087	0.0690453	0.0291944	0.087766	0.0403886	0.0490942	0.0462256	0.072663	0.107444	0.0779455	0.05712	0.0429048	0.0218792	0.0421337	0.0698223	0.0601897	0.0347213	0.032979	0.0461655	0.0907913	0.109056	0.103319
[truncated: 615 more columns]

## Sheet: Fig.3c
Test-CS cells
ctrl	Baseline	0.0125705	0.0856995	0.00839085	0.0169488	0.0149259	0.0140986	0.00965	0.00207227	0.00916196	0.0196571	0.0532993	0.01012	0.0693056	0.00103755	0.0245014	0.0418112	0.00308122	0.0839064	0.0125324	0.049656	0.00313726	0.0184079	0.00791808	0.00208178	0.0113344	0.00373459	0.0658584	0.00101926	0.00971118	0.00218625	0.0315223	0.00209193	0.00205501	0.031346	0.00674531	0.0010951	0.0152331	0.113959	0.0173953	0.00460458	0.0144356	0.0216378	0.0674802	0.0207204	0.0204972	0.00224518	0.0164202	0.00342214
	CS	0.0159609	0	0.035194	0.00126184	0.00550723	0.0251137	0.21288	0.0380203	0.019571	0.00125304	0.00527578	0.0616973	0.0278924	0.0763192	0.0044904	0.00268205	0.169956	0.0323241	0	0.00578694	0.287174	0.0629911	0.109013	0.0538274	0.00709048	0.0502569	0.0784523	0.067503	0.247626	0.0920264	0.0492337	0.0416428	0.0573842	0.0567541	0.0475299	0	0.0330375	0.113402	0.182177	0.147957	0.0483314	0.0718185	0.0983907	0	0.113087	0.00516032	0.118564	0
	US	0.125083	0	0	0.116657	0	0.00506116	0.0564592	0.174916	0.0889033	0.0443328	0.0105685	0	0	0.0125871	0	0.135201	0	0	0.21038	0.0239618	0	0	0.0343637	0.0590425	0.0243391	0	0	0	0.0214394	0	0	0	0	0	0.124754	0.338287	0.0873098	0	0	0	0	0	0	0	0.010208	0.0614515	0	0
	ITI-1	0.0806379	0.147237	0.0520092	0.0742355	0.0689007	0.0648723	0.0539174	0.0326561	0.0595522	0	0.208301	0.0668284	0.222018	0.146967	0.132684	0.142512	0.0346448	0.0767038	0.0356201	0.116732	0.0147652	0.0432635	0.123702	0.0425868	0.0726259	0.244218	0.155496	0.210654	0.00207011	0.162244	0.0954155	0.0757409	0.0952368	0.208968	0.0332509	0.17772	0.0508944	0.128374	0.118535	0.106478	0.253446	0	0.105724	0.0491173	0.151474	0.0613239	0.261786	0.193275
	ITI-2	0.0550708	0.0852767	0.0822454	0.0938542	0.0288796	0.274151	0.0501124	0.122841	0.160967	0	0.0761042	0.195156	0.0689734	0.00942208	0.0279137	0.162664	0.0255373	0.129222	0.0565159	0.0104363	0.17389	0.200841	0.165174	0.00453418	0.0479328	0.00426212	0.128306	0.00426426	0	0.114315	0.110152	0.222405	0.199627	0.120036	0.143829	0.0537439	0.0115699	0.0334871	0	0.0274563	0.101247	0.273061	0.0945923	0.332599	0.247228	0.00522654	0.0807235	0.119788
	Rest	0.0344261	0.0657171	0.0636679	0.0640856	0.0338595	0.0729997	0.0963432	0.0680329	0.04256	0.0440343	0.0633098	0.0583597	0.0941379	0.0670137	0.0586226	0.0714429	0.0742311	0.0701167	0.0853548	0.0458204	0.107131	0.0878402	0.106227	0.0373635	0.0355902	0.0965956	0.0947198	0.0914677	0.0255761	0.0681361	0.0677407	0.0785878	0.103938	0.0764565	0.0838805	0.0631396	0.0412741	0.0971976	0.0787085	0.0705427	0.106636	0.0881109	0.0879989	0.0663882	0.100392	0.0170907	0.0824199	0.0809571
KO	Baseline	0.0043914	0.0412806	0.0105486	0.00518827	0.0255952	0.00209672	0.0181004	0.0339668	0.00326369	0.0618371	0.0375056	0.0205226	0.0160936	0.00216442	0.0448464	0.012636	0.00224971	0.0184049	0.088865	0.00206493	0.0173638	0.00951737	0.0180986	0.00225387	0.0035672	0.00213224	0.0209641	0.00213324	0.0194875	0.0115149	0.0471384	0.00329101	0.030962	0.0182824	0.00309017	0.00874597	0.100476	0.00999237	0.0692495	0.0542019	0.0362089	0.0466653	0.0270098	0.0304174	0.0106285	0.00359367	0.0501131	0.0926918
	CS	0.0688684	0.0279324	0.24981	0.0471103	0.00693312	0.0877629	0.23827	0.172693	0.0113063	0.0601361	0.231295	0.0770651	0.0605166	0.00872288	0.295061	0.0249152	0.210429	0.0242425	0.08518	0.111499	0.00132175	0.0431572	0.0163481	0.0989919	0.0336219	0.0267596	0.217403	0.0886872	0.00528106	0.24793	0.0482782	0	0.0693258	0.0684213	0	0.139716	0.0928389	0.0194405	0	0.107891	0.0595847	0	0.142628	0.258692	0	0.127229	0.0204708	0.200246
	US	0.0119319	0.0177841	0.464699	0.0284328	0.0105316	0.154737	0	0.0741914	0.035165	0	0	0.0324317	0.0936602	0	0.0274864	0.0932498	0	0.164628	0.0666317	0.0353694	0.00578917	0.0200891	0.0951883	0	0	0	0.186617	0	0.0198423	0	0	0.073715	0.0206871	0.294981	0.0319728	0	0.0916414	0.142289	0.163766	0	0.0609293	0	0.0731527	0	0	0	0.0213728	0
	ITI-1	0.0421215	0.0237081	0.0698967	0.11965	0.0539138	0.0433244	0	0.0415594	0.166959	0.133858	0.134392	0.0493137	0.172451	0.197708	0.0982968	0.0283916	0.00222893	0.148116	0.111202	0.188747	0.0911564	0.15868	0.162328	0.00657259	0.024026	0.22442	0.143114	0.0150432	0.0841067	0.066699	0.147169	0.308042	0.0790272	0.0892204	0.280917	0.127208	0.097636	0.205539	0.00759706	0.217136	0.246239	0.111849	0.107797	0.0624397	0.281528	0.179296	0.321935	0.0563618
	ITI-2	0.0551324	0.012934	0.034773	0.0525666	0.0839827	0.0166866	0.0774066	0.0219078	0	0.164389	0.0594057	0.0448449	0.0157777	0.181156	0.135936	0.0130933	0.123492	0.00104881	0.0704173	0.0155246	0.0127986	0.00100548	0.0110883	0.275596	0.194536	0.0010295	0.0686329	0.179469	0.0329048	0.0205476	0.122973	0.0209351	0.0078077	0.108075	0.0178032	0.107789	0.00999126	0.116991	0.0413378	0.0963712	0.0912175	0.327134	0.115606	0.0589289	0.0356799	0.00865719	0.0551997	0.0190477
	Rest	0.0510535	0.0370646	0.0730333	0.0968999	0.055986	0.074423	0.0495829	0.087766	0.072663	0.109178	0.0859619	0.0752048	0.0779455	0.0632217	0.108058	0.0698223	0.0532911	0.0907913	0.117824	0.109056	0.0270694	0.0488485	0.0560657	0.125712	0.0891903	0.131507	0.132659	0.0535836	0.0866208	0.125162	0.0812163	0.118231	0.0248848	0.0696924	0.100316	0.0172799	0.0434998	0.0891749	0.0329748	0.0671285	0.098684	0.0901356	0.115455	0.0566531	0.0846782	0.0697512	0.0851244	0.101019
[truncated: 880 more columns]

## Sheet: Fig.3e,f
Triple connectivity (box plot)
Shared								Not-shared
ctrl	Baseline	CS	US	ITI-1	ITI-2	HC		ctrl	Baseline	CS	US	ITI-1	ITI-2	HC
	3.33788e-05	0.000187124	0.000647347	0.000196227	6.01831e-05	0.000174649			4.81421e-05	3.48735e-05	2.42072e-06	0.000102941	2.31179e-05	4.585e-05
	2.50438e-05	0.000150263	0.00108523	0.000139411	0.00020202	0.000189568			3.0689e-05	3.83612e-05	1.79019e-05	5.35352e-05	1.73904e-05	3.1854e-05
	3.98663e-05	0.000409915	0.00123457	0.000294496	0.000232767	0.000162626			6.03255e-05	3.5073e-05	7.01459e-05	1.96409e-05	1.40292e-05	3.2384e-05
	0.000694444	0.00260417	0.00347222	0.00263889	0.00180556	0.00238426			2.00777e-05	7.47576e-06	1.28156e-05	9.52625e-05	1.11068e-05	1.6945e-05
	4.11523e-05	0.000352462	0.000777321	0.00030788	7.77321e-05	0.000131459			3.68306e-05	1.08847e-05	1.25779e-05	6.58565e-05	8.51426e-06	2.59083e-05
	0.000138698	0.000158131	0.000434385	0.000300259	0.000111264	0.000247549			0.000129371	2.91375e-06	3.885e-06	7.96426e-05	6.99301e-06	3.47708e-05
	Baseline	CS	US	ITI-1	ITI-2	HC			Baseline	CS	US	ITI-1	ITI-2	HC
KO	6.44444e-05	0.000358333	0.000366667	0.000268889	7.88889e-05	0.000201574		KO	9.55514e-05	2.28436e-05	0	2.19298e-05	1.40977e-05	2.01459e-05
	6.2934e-05	0.000610352	0.000922309	0.000180122	0.00015408	0.000207067			2.10485e-05	1.06927e-05	5.44357e-06	3.5461e-05	2.84103e-05	2.74339e-05
	0	0	0	0	0	0			0.000111111	2.31481e-05	0	9.25926e-06	0	1.58179e-05
	3.75421e-05	0.000230681	0.00035959	7.87028e-05	0.000107651	9.96977e-05			0.000437776	2.08727e-05	9.05797e-06	4.30057e-05	2.83554e-05	3.71377e-05
	4.42006e-05	0.000331504	0.000571559	0.000249962	0.000265203	0.000216938			2.93897e-05	9.59664e-06	3.29885e-06	4.89429e-05	3.75469e-05	3.45979e-05
	5.59671e-05	0.000553498	0.00051358	7.57202e-05	0.000159012	0.000235199			3.88776e-05	2.74679e-05	2.11291e-05	1.40861e-05	6.50778e-05	9.34143e-05
	0.000282922	0.000295782	0.00144033	0.000601852	0.000138889	0.000296639			0.000332214	8.5056e-06	2.19638e-05	4.26357e-05	1.49009e-05	2.65647e-05
	7.16354e-05	0.000118122	0.000449627	0.0002713	0.00011736	0.00021389			9.1216e-05	8.97795e-06	1.25691e-05	3.55527e-05	1.00553e-05	2.20259e-05
	2.00823e-05	0.000104527	0.000217284	9.02058e-05	5.59671e-05	6.16461e-05			0.000116793	3.12149e-05	7.71605e-06	3.76684e-05	1.08025e-05	1.76008e-05
	7.73112e-06	0.000141186	0.000267707	5.51351e-05	4.28263e-05	7.0668e-05			2.68475e-05	4.96032e-06	2.18036e-06	3.71969e-05	2.73126e-05	5.663e-05
	0.000116618	0.000206511	0.00132815	0.000239715	0.000207321	0.000390887			4.65129e-05	3.27262e-05	2.36742e-05	3.31439e-05	3.20299e-05	7.50149e-05
Pearson correlation
			Normalized connectivity (relative change to baseline)
			Triple
	CS freezing		Shared	Not-shared
Ctrl	50.8333		5.87879	2.13828
	46.6667		5.56667	1.74444
	40.8333		7.3871	0.325581
	66.6667		3.8	4.74468
	36.6667		7.48148	1.78809
	42.5		2.16484	0.615616
			Triple
KO	CS freezing		Shared	Not-shared
	56.6667		4.17241	0.229508
	50.8333		2.86207	1.68473
	32.5		0	0.0833333
	45.8333		2.09639	0.0982368
	15		5.65517	1.66531
	31.6667		1.35294	0.362319
	11.6667		2.12727	0.128338
	20		3.78723	0.389764
	18.3333		4.4918	0.322523
	20.8333		7.13158	1.38549
	4.16667		2.05556	0.712575

## Sheet: Fig.3g
	Relative change in PVD to ITI (%)							Population vector angle
	ctrl			KO				ctrl			KO
	CS	ITI-1		CS	ITI-1			CS	ITI-1		CS	ITI-1
mean	0	68.4789		0	191.223		mean	0	57.1667		0	57.6364
error	0	24.5603		0	36.3624		error	0	0.872417		0	1.06406
	CS	ITI-1		CS	ITI-1			CS	ITI-1		CS	ITI-1
	0	64.6227		0	75.4479			0	55		0	54
	0	149.245		0	430.81			0	56		0	62
	0	74.5189		0	205.425			0	57		0	57
	0	50.4664		0	95.2087			0	61		0	57
	0	103.422		0	91.6636			0	58		0	58
	0	-31.4018		0	269.7			0	56		0	57
				0	151.335						0	57
				0	31.5466						0	52
				0	265.928						0	55
				0	168.774						0	64
				0	317.617						0	61

## Sheet: Fig.3h
	Relative change in PVD to ITI (%)							Population vector angle
	ctrl			KO				ctrl			KO
	US	ITI-1		US	ITI-1			US	ITI-1		US	ITI-1
mean	0	66.8533		0	222.01		mean	0	51.3333		0	56.0909
error	0	12.2203		0	48.0273		error	0	3.1798		0	1.16349
	US	ITI-1		US	ITI-1			US	ITI-1		US	ITI-1
	0	113.884		0	176.311			0	54		0	63
	0	45.7448		0	298.605			0	49		0	57
	0	48.9981		0	537.944			0	50		0	55
	0	55.1043		0	47.8359			0	40		0	60
	0	94.7615		0	197.775			0	64		0	51
	0	42.627		0	440.471			0	51		0	50
				0	110.969						0	59
				0	25.7048						0	57
				0	208.989						0	55
				0	285.909						0	57
				0	111.595						0	53
