# Supplementary material for: Hippocampus as a sorter and reverberatory integrator of sensory inputs
Source: Nat Commun. 2022 Dec 20;13:7413. doi: 10.1038/s41467-022-35119-2 (PMC9768143; doi:10.1038/s41467-022-35119-2)
Supplement: Supplementary file 8 — Source Data [file 41467_2022_35119_MOESM8_ESM.zip › Source Data File/Source Data File/Source Data Fig.4.xlsx]

## Sheet: Fig.4c
CA1 CS cells
ctrl	Baseline	0.00107059	0.0434307	0.0244645	0.0107086	0.00902398	0.0600872	0.00980748	0.0221221	0.0638349	0.00100365	0.00476786	0.0413648	0.0923727	0.0393946	0.0724055	0.0136924	0.0848972	0.00569534	0.0159332	0.00467732	0.00429111	0.0605772	0.0184067	0.00105	0.0514282	0.0827929	0.0636774	0.0322192	0.0593802	0.0367294	0.0525947	0.0408883	0.0631918	0.0749655	0.0194079	0.0306862	0.0763479	0.00217631	0.0481032	0.0383845	0.0558356	0.0124554	0.00663698	0.00104755	0.0218732	0.038607	0.0747882	0.0417716
	CS	0.219419	0.137993	0.0575195	0.0761717	0.0289308	0.141461	0.0394428	0.0458294	0.142359	0.0661788	0.114368	0.116214	0.205037	0.212421	0.159017	0.0872569	0.203733	0.0296188	0.0429336	0.114358	0.170491	0.121413	0.050646	0.00526591	0.32623	0.336595	0.183374	0.118711	0.121557	0.190188	0.183163	0.0988728	0.195345	0.150894	0.113143	0.233674	0.154036	0.0869752	0.135859	0.333869	0.157084	0.147737	0.0577521	0.0231968	0.063442	0.190792	0.174905	0.200968
	ITI-1	0.0106188	0.0175036	0.00217633	0.0430141	0.0031365	0.0974886	0.0788198	0.0370621	0.0120169	0.00490633	0.0771305	0.0638827	0.0558416	0.0276843	0.0354923	0.0626994	0.0522252	0.0823076	0.068219	0.0136456	0	0.158692	0.00217395	0.00994252	0.0173291	0.0271623	0.0686449	0.0874506	0.0220183	0.0246086	0	0.037279	0.0766723	0.0981495	0.0849732	0.0358633	0.0945507	0.112644	0.0519447	0.0193267	0.239492	0.0628742	0.00108008	0.125177	0	0.0978671	0.0164763	0.010852
	ITI-2	0.0851284	0.0637326	0.0189315	0.00342191	0.037411	0.0463674	0.0104109	0.0366168	0.00102312	0.0256791	0.0655832	0.167277	0.01535	0.0446718	0.134759	0.0865332	0.0880589	0.0663651	0.00947404	0.0528185	0.00760572	0.140403	0.071494	0.0224082	0.0528161	0.0258693	0.152905	0.0844607	0.10953	0.0989322	0	0.00317383	0.146145	0.113036	0.0579734	0.0619426	0.217455	0	0.12095	0.0445958	0.00455277	0.0256522	0.0207209	0.0660741	0.192417	0.148302	0.14934	0.270618
KO	Baseline	0.00665656	0.0146925	0.00100174	0.0444347	0.0437329	0.00819783	0.0633091	0.0406095	0.0562029	0.00224117	0.00899376	0.0108409	0.00996218	0.00770846	0.018803	0.00799826	0.0242048	0.0119323	0.00549308	0.0706986	0.0159159	0.0466792	0.0115758	0.074854	0.00101317	0.0100707	0.014048	0.0235831	0.049665	0.0739638	0.0550494	0.0494467	0.0523159	0.0222107	0.0121834	0.0262788	0.0135193	0.0644559	0.0100768	0.0110099	0.0124509	0.0248835	0.00879967	0.0204494	0.0279006	0.0337887	0.0153394	0.00423164
	CS	0.0508605	0.0453971	0.0181639	0.0900367	0.162138	0.199352	0.154741	0.137194	0.297119	0.020214	0.165565	0.105511	0.0367811	0.0199748	0.0814286	0.0660079	0.0507938	0.221625	0.232129	0.248254	0.316535	0.237768	0.119566	0.167457	0.0353275	0.192809	0.129042	0.104957	0.110032	0.343716	0.297032	0.131963	0.12639	0.134582	0.0523937	0.290469	0.310173	0.200156	0.333193	0.143715	0.0330207	0.093886	0.0435606	0.0763229	0.0966291	0.141996	0.269039	0.0281171
	ITI-1	0	0	0	0.108341	0.108319	0	0	0.0122145	0.032061	0.00211382	0.0537281	0	0.0317427	0.00100682	0.0887677	0.0096571	0	0.00547883	0.0380814	0.103465	0	0.0611295	0.139989	0.0309638	0	0.0495496	0.110309	0.0103296	0.0924638	0.0642156	0	0.177343	0.162298	0.103395	0.159986	0	0.0333723	0.0984962	0	0.0736682	0.103135	0.0367303	0.00227553	0.131887	0.00513627	0	0.0732464	0.0634416
	ITI-2	0	0.0182032	0.00417345	0.0327739	0.0799648	0.0225338	0.00109191	0.134631	0.0323327	0.00319636	0.0533955	0	0.0740143	0.00905542	0.0882404	0.0848824	0.132202	0.00533173	0.00212508	0.00609935	0.00215053	0.00829097	0.0822667	0.00213449	0.00224961	0.0979401	0.170705	0.0210828	0.0874217	0.0020401	0	0.00926252	0.0465757	0.145914	0.245138	0.0127555	0.00105679	0.00206335	0	0.157481	0.0956424	0.108271	0.0176772	0.0853882	0.160416	0.119726	0	0.376616
[truncated: 237 more columns]

## Sheet: Fig.4d
CA1 US cells
ctrl	Baseline	0.0445278	0.00874248	0.0836475	0.0487358	0.0376392	0.0448558	0.0054126	0.0395189	0.00577348	0.00637956	0.00533919	0.0196525	0.0225984	0.00211813	0.0981501	0.0395942	0.00832357	0.0372312	0.00102245	0.0180012	0.0145681	0.111919	0.0440978	0.0130822	0.0332011	0.00753886	0.0343114	0.0109581	0.0054664	0.0390746	0.0166969	0.0800493	0.0106352	0.0709637	0.169388	0.174624	0.0138059	0.0564133	0.0465433	0.0305605	0.0188503	0.150189	0.106715	0.00435498	0.00309117	0.0508761	0.00212091	0.00316407
	US	0.367098	0.0214778	0.262236	0.225555	0.126846	0.48383	0.438246	0.620268	0.0404101	0.0529166	0.636905	0.906293	0.0860033	0.418851	0.526065	0.124223	0.177858	0.124624	0.203796	0.117146	0.0665145	0.233218	0.290235	0.106616	0.0905826	0.220869	0.432445	0.455923	0.757281	0.571096	0.358661	0.589351	0.238592	0.188873	0.57106	0.558025	0.0670521	0.129063	0.5935	0.234201	0.27151	0.309542	0.341606	0.0262495	0.0684132	0.115518	0.00529684	0.011446
	ITI-1	0.117368	0	0.0551461	0.0700666	0.00652426	0.103827	0.0200771	0.251211	0.10598	0.0065208	0.382611	0.137279	0.193382	0.0126808	0.163679	0.013399	0.208193	0.111274	0.175926	0.0241862	0.427693	0	0.425485	0.0164527	0.0270204	0.0779196	0.0820915	0	0.00102127	0.0145691	0.0297193	0.211996	0.00312717	0.00100861	0.0318197	0.00695389	0.0198346	0.00208314	0.353953	0.231177	0.136448	0.125158	0.0169589	0.009786	0.142731	0.266804	0.0257885	0.02234
	ITI-2	0.123524	0.109033	0.0302857	0.0399104	0.008896	0.0519183	0.0545137	0.0288421	0.198267	0.028165	0	0.0181548	0.101993	0.00748561	0	0.0180403	0	0.222119	0.17517	0.0397683	0	0.0102879	0.00334775	0.00776687	0	0.167896	0.0566708	0.137999	0.0638585	0.221105	0.0233415	0.0406525	0.143	0.168444	0.0830759	0.0621734	0.0171794	0.0872354	0	0.0773874	0.284821	0.126404	0.126449	0.00451217	0.0136006	0	0.0118652	0.00720313
KO	Baseline	0.00215552	0.00210499	0.00983783	0.00217974	0.0256257	0.00549536	0.00833356	0.0334987	0.00115865	0.0339151	0.00102142	0.0474272	0.022774	0.00208863	0.0116144	0.0552077	0.0530071	0.00661944	0.0502137	0.0362116	0.0031073	0.0152688	0.012728	0.016228	0.0257692	0.0900814	0.00231355	0.107297	0.0591416	0.00101869	0.0234298	0.0480474	0.00214585	0.0108231	0.00351019	0.048879	0.00200912	0.0103244	0.0390537	0.00431865	0.0132397	0.00548794	0.00418424	0.00493874	0.0114268	0.00516739	0.0253824	0.0669089
	US	0.0227305	0.0214178	0.193921	0.00546586	0.0876689	0.011089	0.107752	0.117829	0.0538997	0.12284	0.170335	0.303314	0.087487	0.222712	0.0461784	0.125019	0.170274	0.416678	0.157382	0.225445	0.0225762	0.210419	0.179267	0.242939	0.0968904	0.212033	0.229987	0.31662	0.662818	0.108632	0.09302	0.273024	0.00519255	0.0747297	0.112387	0.37492	0.0914255	0.0718506	0.139028	0.170805	0.0717013	0.0300298	0.0642817	0.015791	0.0428686	0.0879791	0.242162	0.637901
	ITI-1	0.0483178	0	0.109795	0.0990335	0.0109622	0.00424974	0.0400175	0.0358446	0.0111014	0.00767975	0.0448517	0.0298263	0.127713	0.178165	0.182502	0.182843	0.18603	0.075823	0.0157947	0.024794	0.171569	0.181826	0.0706869	0.0712977	0.0286665	0.122454	0.140817	0	0.072501	0.066423	0.0136544	0.134478	0.253803	0.288119	0.0180303	0.0278214	0.129611	0.143324	0.0802579	0.0299903	0.0720107	0.00856726	0.136204	0.154879	0.0157616	0.273545	0.0254503	0.0042522
	ITI-2	0.00103092	0.00105029	0.00856512	0.100478	0.00674321	0.00212668	0.0010751	0.022286	0.00202986	0.0665493	0	0.0169082	0.0780061	0.00443449	0.00353499	0	0.161546	0.00202242	0.00415407	0.00568565	0.0183219	0.0334916	0.00632778	0.0979364	0.00110764	0.0327529	0.130083	0.115634	0.132489	0.0305011	0.00315036	0.0306539	0.0636582	0.0925002	0	0	0.0202163	0.0057642	0.0154281	0.0848246	0.360502	0.00105338	0.0560454	0.100205	0.00235798	0.086685	0.134997	0.00835843
[truncated: 173 more columns]

## Sheet: Fig.4e
CA3 CS cells
ctrl	Baseline	0.00690947	0.0160062	0.00234903	0.00308433	0.0353353	0.0212873	0.0100159	0.0291356	0.0176901	0.00973506	0.0326313	0.0463766	0.0010542	0.0043742	0.0527778	0.0158164	0.068005	0.00524172	0.0066393	0.0395657	0.00537037	0.0123198	0.0439696	0.0267865	0.0132154	0.0182953	0.0601069	0.0650852	0.0120659	0.027235	0.0231643	0.00430395	0.0176463	0.0100782	0.00211003	0.0512724	0.00108359	0.0128757	0.00670012	0.00321204	0.00243722	0.019366	0.0421914	0.0563313	0.00105939	0.00421995	0.0122767	0.0698146
	CS	0.136322	0.0378733	0.206672	0.0800317	0.384647	0.0607338	0.0826096	0.147243	0.0713077	0.0201464	0.0722258	0.204792	0.00689226	0.0326357	0.215194	0.1251	0.172581	0.131339	0.0784059	0.193773	0.0138075	0.0507932	0.0925779	0.21895	0.0612429	0.0374757	0.165006	0.181881	0.0509426	0.211172	0.187408	0.0542124	0.0669311	0.0236103	0.132155	0.12451	0.0884315	0.0960875	0.0154455	0.132095	0.184737	0.114157	0.11727	0.179798	0.0350599	0.0955882	0.042735	0.207472
	ITI-1	0.00211073	0.00891267	0.0230211	0.0761229	0	0.00748145	0.0588703	0.0617239	0.00522471	0.0126128	0.00609502	0.0090447	0	0.0160178	0.0711836	0.0469395	0.0689836	0.0614433	0.095525	0.0935902	0.0635471	0.0318421	0.0614281	0.110575	0.0217268	0.0217976	0.0491799	0.117094	0.0220796	0.0157749	0.142857	0.0220108	0.107144	0.0239504	0.143729	0.0354524	0.173871	0.00600611	0.0383541	0.0360932	0.0453532	0.00783259	0.152223	0.0359404	0.420551	0.0509927	0.0207527	0.0734184
	ITI-2	0.0147542	0.0151937	0.0147306	0.00481861	0.0396728	0	0.0119573	0.00210901	0.019722	0.0176328	0.101673	0.127232	0	0.0177045	0.00651123	0.0581902	0	0.018033	0.0232905	0.057298	0.0126107	0.0161962	0.0231172	0.0892647	0.0148737	0.0209242	0.0559115	0.0683284	0.0517045	0.0562905	0.0742594	0.0236808	0.00217029	0.0177161	0.0726768	0.0466701	0.0358171	0.0814771	0.0111447	0.00656788	0.00316062	0.0238202	0.139645	0.145668	0	0.0251665	0.023656	0.0398315
KO	Baseline	0.0164886	0.0200088	0.0138261	0.00350018	0.0645177	0.00104942	0.00313829	0.00115549	0.00108627	0.0823172	0.0380837	0.00678894	0.0779919	0.0626042	0.00337965	0.0375857	0.00870342	0.0421595	0.00446322	0.082592	0.0213477	0.00760406	0.0171611	0.00211785	0.0326401	0.116963	0.00468391	0.00743663	0.107306	0.0183723	0.0926147	0.0634346	0.00221353	0.00442185	0.00878234	0.00942279	0.010354	0.00224002	0.0627754	0.0214799	0.105	0.00323137	0.108389	0.00887497	0.00320926	0.0346986	0.0754469	0.00101299
	CS	0.0500717	0.10162	0.142194	0.0132578	0.204438	0.0475765	0.0677923	0.303984	0.00310233	0.190082	0.125233	0.115076	0.222742	0.19461	0.0786957	0.192965	0.123823	0.122342	0.0257937	0.193365	0.094565	0.0217383	0.0844601	0.111987	0.0937014	0.245673	0.0341722	0.138148	0.251112	0.215918	0.218868	0.234829	0.0549212	0.0921431	0.295449	0.0273765	0.0413055	0.0971151	0.262875	0.0807839	0.306391	0.125177	0.347386	0.0218191	0.0527693	0.171096	0.155805	0.0021369
	ITI-1	0.0138474	0.124553	0.116052	0.00102932	0.144298	0.00574496	0.00325133	0.0811389	0.0196524	0.0554864	0.0567373	0.0121541	0.145041	0.0791167	0.0127784	0.0283852	0.00520107	0.0996239	0.0356465	0.01084	0.00455529	0.0563969	0.00806255	0.0100733	0.0193959	0.041925	0.00430317	0.0529331	0	0.296136	0.0735026	0.0333191	0.00207773	0.0715945	0.148507	0.0181731	0.0606236	0	0	0.0376023	0.00516335	0.00557029	0	0.00535028	0.003581	0.0216532	0.00574373	0.00742166
	ITI-2	0.012672	0.0152138	0.00636858	0.00304609	0	0.0885972	0.0222723	0.0685442	0	0.115583	0.104693	0.00650335	0	0.0774386	0.118024	0.102646	0.0115779	0.00302913	0.00593563	0.12378	0.025725	0.139577	0.00310414	0.0311719	0.061305	0.0754013	0.0126039	0.166459	0.0463589	0.0616199	0.0706898	0.141388	0.00838944	0	0.00772633	0.0611487	0.402497	0.238155	0	0.254725	0.0171563	0.00598204	0.0254034	0.0139917	0.00410962	0.0124244	0.0010061	0.00436091
[truncated: 253 more columns]

## Sheet: Fig.4f
CA3 US cells
ctrl	Baseline	0.0120055	0.00674607	0.00585084	0.00327198	0.0100282	0.0312055	0.00225233	0.0135202	0.0136332	0.065545	0.0530465	0.0632773	0.0010572	0.0258675	0.0547214	0.0130374	0.0274953	0.00803925	0.0618729	0.0486578	0.0341272	0.00105634	0.0182254	0.0599752	0.0463495	0.0241832	0.0567363	0.0221164	0.174902	0.0120142	0.00410801	0.0485911	0.0127454	0.0102293	0.0615987	0.00323325	0.0404365	0.0397408	0.00427217	0.159495	0.0361423	0.0343397	0.0240732	0.0303864	0.0104385	0.0172224	0.0120757	0.0697771
	US	0.0607311	0.155238	0.151968	0.0175119	1.22297	0.285162	0.0395278	0.494438	0.0317942	0.246206	0.127216	0.160544	0.599152	0.473635	0.458433	0.256045	0.496002	0.0347204	1.83558	0.118755	0.0894998	0.921444	0.201604	0.934139	0.109137	0.0612564	0.113647	0.25879	0.365886	0.138034	0.137872	0.339274	0.450609	0.21707	1.08638	0.0569141	0.454714	0.135982	0.0238282	0.575772	0.305144	0.279329	0.429714	0.33061	0.573039	0.110164	0.639583	1.04545
	ITI-1	0.0302985	0.0374055	0.00769248	0.109671	0.146613	0.157436	0.0110627	0.0935183	0.012884	0.025015	0.142059	0.0452893	0.0293297	0.0440709	0.120156	0.217062	0.00919717	0.00315166	0.0122433	0.159258	0.0252777	0.403967	0	0.0133626	0.221932	0.343463	0.212812	0.242003	0.0734759	0.00316587	0.12554	0	0.101096	0.0137448	0.0365551	0.140979	0.151057	0.0865786	0.00316328	0.0626458	0.00207989	0.0147603	0.0333131	0.0257179	0.0499804	0.166001	0.149165	0.0799319
	ITI-2	0.00335886	0.00408955	0.0124902	0.00105761	0	0.00783039	0.0106472	0.00206818	0.00438629	0.0397851	0.0492131	0.0576283	0.00102505	0.0322578	0.0671041	0.0553498	0.0315405	0.0139756	0.0258767	0.00429745	0.0254231	0	0.0336963	0	0.0842977	0	0.0184263	0.00628435	0.0344009	0.00533153	0.0862122	0.107647	0.00751617	0.114643	0.00720872	0.00984511	0.118707	0.0892039	0.0120388	0.0371542	0.0951564	0.0156723	0.174902	0.101108	0.0595135	0.078632	0.0163761	0.0157483
KO	Baseline	0.00316323	0.00336114	0.0496822	0.00103962	0.00102547	0.0142946	0.0100493	0.00101971	0.00221664	0.00217907	0.0365417	0.00101775	0.038857	0.0285518	0.0296544	0.00329918	0.103074	0.0201958	0.00845725	0.00106283	0.00435572	0.0703814	0.0943481	0.137413	0.0147053	0.0221006	0.0132968	0.0264434	0.0124504	0.00429909	0.00332898	0.0654705	0.14651	0.00661898	0.162933	0.0658261	0.0119731	0.0132539	0.0130123	0.00343284	0.00304946	0.00361977	0.0178356	0.0150621	0.00100263	0.0341345	0.00902019	0.00211227
	US	0.119473	0.199938	0.214568	0.420033	0.0510544	0.0555376	0.728862	0.204085	0.150258	0.00518974	0.181716	1.25834	0.56127	0.0691502	1.20687	0.572655	0.239067	1.21004	0.0211634	0.243956	0.619032	0.221193	0.282307	0.793482	0.0454161	1.30851	0.0432181	0.0559545	0.0250417	0.023266	0.010905	0.510151	0.59951	0.0207762	0.365503	0.158287	0.428589	1.46569	0.0768821	0.0392077	0.0293083	0.773178	0.460981	0.0454	0.339747	0.819451	0.0452722	0.0101335
	ITI-1	0.0627866	0.108638	0.0398127	0.0590899	0.131548	0.0099148	0.129407	0.111093	0.303315	0.0043032	0.170831	0.179486	0.0909474	0.219373	0.0452876	0.141207	0.149601	0.27285	0.261093	0.265941	0.226633	0.179274	0.164283	0.0738961	0	0.0367449	0.00759913	0.0574179	0.00751666	0.0368171	0.155165	0.28004	0.0141412	0.0100769	0.164956	0.172918	0.396797	0.266048	0.0144624	0.0157078	0.0683993	0.0761388	0.258282	0.0169116	0.19068	0.141328	0.0202501	0.243272
	ITI-2	0	0.00208761	0.00417682	0	0.00227849	0.00546455	0.0138601	0.00567072	0.00954966	0.0125708	0.0932132	0	0.0871407	0.0148067	0.031757	0.0218063	0.0450251	0	0.00326241	0.0125026	0.0178029	0	0	0	0.212979	0.0389978	0.0138231	0.196597	0.00325974	0.00255348	0.00652985	0	0	0.0209734	0	0.0226611	0	0	0.00413644	0.0097408	0.0079577	0	0.00103747	0.0144484	0	0.0427979	0.00447624	0
[truncated: 224 more columns]
