# Supplementary material for: Hippocampus as a sorter and reverberatory integrator of sensory inputs
Source: Nat Commun. 2022 Dec 20;13:7413. doi: 10.1038/s41467-022-35119-2 (PMC9768143; doi:10.1038/s41467-022-35119-2)
Supplement: Supplementary file 8 — Source Data [file 41467_2022_35119_MOESM8_ESM.zip › Source Data File/Source Data File/Source Data Fig.5.xlsx]

## Sheet: Fig5c,d,f
	CA3
	Total			CS		US		Test-CS		CS-US		US-Test-CS		CS-Test-CS		triple
	Ctrl	KO		Ctrl	KO	Ctrl	KO	Ctrl	KO	Ctrl	KO	Ctrl	KO	Ctrl	KO	Ctrl	KO
mean	284.545	287.333		16.7472	13.2703	19.0992	16.604	17.6166	16.3941	6.72848	5.25082	7.79017	5.41269	8.00657	6.02019	3.88522	2.50957
error	39.0739	54.1302		1.56116	1.09531	1.69171	2.11202	1.57503	1.49187	0.911287	0.688888	0.929825	0.86019	0.794947	0.71825	0.58273	0.399932
	Total			CS		US		Test-CS		CS-US		US-Test-CS		CS-Test-CS		triple
	Ctrl	KO		Ctrl	KO	Ctrl	KO	Ctrl	KO	Ctrl	KO	Ctrl	KO	Ctrl	KO	Ctrl	KO
	195	208		16.4103	17.3077	13.8462	18.75	13.8462	21.1538	3.58974	7.21154	5.12821	8.17308	5.64103	10.0962	1.02564	4.32692
	274	79		13.5036	16.4557	17.5182	20.2532	18.2482	18.9873	6.93431	3.79747	9.85401	2.53165	7.29927	6.32911	4.37956	1.26582
	283	370		10.2473	12.7027	18.0212	20.8108	18.3746	12.7027	4.24028	6.75676	7.77385	7.02703	6.36042	4.59459	2.4735	2.7027
	341	91		19.3548	14.2857	26.6862	27.4725	21.4076	19.7802	10.5572	8.79121	11.1437	9.89011	10.5572	6.59341	6.15836	4.3956
	463	442		15.9827	14.2534	10.7991	16.2896	13.1749	23.5294	3.67171	4.0724	3.45572	6.1086	6.2635	7.91855	2.15983	2.0362
	191	132		20.9424	8.33333	26.178	9.84848	15.7068	12.8788	10.9948	4.54545	8.37696	3.0303	7.8534	3.0303	4.18848	2.27273
	197	494		19.2893	16.3968	24.8731	13.3603	21.3198	14.5749	8.12183	5.87045	12.1827	4.45344	10.6599	6.68016	6.59898	2.63158
	97	440		19.5876	10	13.4021	16.5909	9.27835	11.8182	4.12371	4.09091	3.09278	4.77273	7.21649	4.09091	2.06186	2.04545
	541	330		10.7209	9.69697	16.6359	6.06061	18.4843	12.1212	5.1756	2.12121	7.94824	2.72727	5.91497	4.84848	2.95749	0.909091
	334			11.0778		17.3653		14.9701		5.38922		5.98802		6.28743		4.19162
	214			27.1028		24.7664		28.972		11.215		10.7477		14.0187		6.54206

## Sheet: Fig5e
CS cells		ctrl				KO				US cells		ctrl				KO				Test-CS cells		ctrl				KO
		Test-Acc	Test-CS	Test-ITI		Test-Acc	Test-CS	Test-ITI				Test-Acc	Test-CS	Test-ITI		Test-Acc	Test-CS	Test-ITI				Test-Acc	Test-CS	Test-ITI		Test-Acc	Test-CS	Test-ITI
		0.0533102	0.0813494	0.0227039		0.0468355	0.0560305	0.0983124				0.00256208	0	0		0	0.0596554	0.235353				0.0533102	0.0813494	0.0227039		0.0468355	0.0560305	0.0983124
		0.0879321	0.00809824	0.113016		0	0.270938	0.0557086				0.00979021	0.00668694	0.0178785		0.0674645	0.109065	0.079995				0.00950279	0.0652076	0.00142694		0	0.270938	0.0557086
		0	0	0		0.0615043	0.0835549	0.0564859				0.0823291	0.0720914	0.0639185		0.0439739	0.00126983	0.0140322				0.0823291	0.0720914	0.0639185		0.0615043	0.0835549	0.0564859
		0.00270086	0.0154087	0.00824045		0.00549427	0.175216	0.0807858				0	0	0		0	0.190204	0.0987249				0.00679793	0.0150205	0.0197051		0.00549427	0.175216	0.0807858
		0.103308	0.0134184	0.116147		0	0.0596554	0.235353				0.0323699	0.174721	0.0193452		0.0351804	0.0831796	0.0601914				0.00270086	0.0154087	0.00824045		0	0.0596554	0.235353
		0.103331	0.0637868	0.0166856		0.0674645	0.109065	0.079995				0.00279615	0.00558589	0.0609581		0.107888	0.211526	0				0.0323699	0.174721	0.0193452		0.0674645	0.109065	0.079995
		0.00913548	0.0144068	0.00830983		0.0183505	0.137412	0.135895				0.00127569	0.00554973	0.0873405		0.14836	0.132738	0.00791137				0.103331	0.0637868	0.0166856		0.0183505	0.137412	0.135895
		0.00129392	0.00271103	0.0399496		0	0.190204	0.0987249				0.0441664	0.0111959	0.0116866		0.127576	0	0				0.00913548	0.0144068	0.00830983		0	0.190204	0.0987249
		0.247437	0	0		0.0351804	0.0831796	0.0601914				0.0126671	0.0012604	0.00648621		0.00550773	0.042974	0.169438				0.00129392	0.00271103	0.0399496		0.0351804	0.0831796	0.0601914
		0.172811	0.00402134	0.015884		0.107888	0.211526	0				0.00442881	0.00459548	0.10121		0.109476	0.00259912	0.0167859				0	0.10829	0.21254		0.107888	0.211526	0
		0.00935215	0.00128655	0.00415644		0.188172	0.00125034	0.160702				0.0158966	0.0114771	0.0450422		0.0457557	0.0281313	0.00661658				0.190714	0.218719	0.0134671		0.14836	0.132738	0.00791137
		0	0	0.00128585		0.0815461	0.0514805	0.0708924				0.190714	0.218719	0.0134671		0.0284318	0	0.169922				0	0.252502	0		0	0.14554	0.00128483
		0	0.10829	0.21254		0.00550773	0.042974	0.169438				0	0.252502	0		0.102234	0.1632	0.0158669				0.2259	0.110944	0		0.00254422	0.0859019	0.0378372
		0.0909335	0	0.227672		0.0457557	0.0281313	0.00661658				0.2259	0.110944	0		0.0111721	0.0195919	0.032678				0.0199959	0.00675416	0.0400041		0.0457557	0.0281313	0.00661658
		0.027042	0.00740773	0.00473437		0.0263191	0	0.0602993				0.0199959	0.00675416	0.0400041		0.247711	0	0				0.0109784	0.0212629	0.00818523		0.0178769	0.031976	0.0196871
		0.0731409	0.0279888	0.00405385		0.0464562	0.0878611	0.0744607				0.00525228	0.00269909	0.021767		0.0381573	0.102458	0.033805				0.0369178	0.0200238	0.021228		0.0381573	0.102458	0.033805
		0	0.252502	0		0.0576303	0.131328	0.0793229				0.00379211	0.0045335	0.0308892		0.00518244	0.0175026	0.025164				0.121739	0.224429	0.106337		0	0.09556	0.00662723
		0.2259	0.110944	0		0.0447839	0.00967613	0.0241062				0.253114	0	0		0.0228498	0.0288362	0.0368858				0.199866	0.149879	0		0.0576303	0.131328	0.0793229
		0.0109784	0.0212629	0.00818523		0.0489284	0.120514	0.0978209				0.350889	0	0		0.0267362	0.00857241	0.0494721				0.265392	0.0417206	0		0.0489284	0.120514	0.0978209
		0.0369178	0.0200238	0.021228		0.0141242	0.121293	0.22859				0.00976995	0.026656	0.0417931		0.111322	0.0493331	0.0918293				0	0.215949	0		0.00806228	0.313375	0
		0.199866	0.149879	0		0	0.0955754	0.145689				0	0	0		0	0.181818	0				0.148518	0.272123	0		0.111322	0.0493331	0.0918293
		0.00833005	0.156606	0.0846057		0.0813187	0.141472	0.105269				0.212929	0.206197	0		0.00817692	0.0079412	0.180096				0.00976995	0.026656	0.0417931		0	0.181818	0
		0.0111942	0.0850351	0.00135011		0	0.177879	0.00141305				0.0367533	0.0329945	0.0148205		0.0234167	0.0116104	0.0176954				0.162439	0.217648	0		0.0141242	0.121293	0.22859
		0.350889	0	0		0.239478	0	0.0345118				0	0	0.192938		0.239478	0	0.0345118				0.212929	0.206197	0		0.0813187	0.141472	0.105269
		0.0592475	0.0176365	0.00269861		0.0124318	0.00773698	0.0216836				0.0592485	0.0767587	0.0407096		0.0533179	0.0265722	0.0422056				0.0367533	0.0329945	0.0148205		0.0367758	0.142298	0.0502528
		0.060577	0.0185699	0.212296		0.0440591	0.00550463	0.0078956				0.251986	0.135462	0.0946479		0.120001	0.120812	0.0466507				0.186773	0.235496	0		0	0.177879	0.00141305
		0	0	0		0.226551	0.0353199	0.0228957				0	0.00420341	0.00707797		0.0904817	0.0039467	0.0277374				0.0592485	0.0767587	0.0407096		0	0.345714	0.010537
		0.304451	0	0		0.0388543	0	0.126486				0.0685006	0.0414969	0.244298		0.0473218	0.0193939	0.0187556				0.00399133	0.0922662	0.142228		0.00924082	0.301826	0
		0.00539579	0	0.00129947		0.044923	0.255958	0.108617				0.258307	0	0.0834051		0.0440591	0.00550463	0.0078956				0.0925613	0.197095	0		0.120001	0.120812	0.0466507
		0	0	0.192938		0	0.126213	0.161433				0.0453701	0.0959235	0.00387048		0.0388543	0	0.126486				0.0581673	0.134768	0.0123472		0.231328	0.0678024	0.00429825
		0	0.00420341	0.00707797		0.162084	0.101663	0				0.103088	0.00411392	0.0536101		0.044923	0.255958	0.108617				0.0453701	0.0959235	0.00387048		0.044923	0.255958	0.108617
		0.31993	0	0		0.0289085	0	0.152349				0.0157041	0.00721415	0.0500227		0.0025347	0.0501795	0.106131				0.113899	0.199932	0.077539		0.0025347	0.0501795	0.106131
		0.169415	0	0.031062		0	0	0.156589				0.113899	0.199932	0.077539		0.25594	0	0				0	0.152492	0.109062		0	0.126213	0.161433
		0.111346	0.0694129	0.0192875		0.0557897	0.172292	0.0715018				0.0424837	0.0359242	0.040193		0.0289085	0	0.152349				0.00127465	0.105336	0.145236		0.162084	0.101663	0
		0	0.0602973	0.108374		0.0254279	0.0130685	0.00866665				0	0	0.252625		0	0	0.156589				0	0.202522	0.205837		0.00265062	0.130549	0.042043
		0.0581673	0.134768	0.0123472		0.152202	0.0267998	0.0897599				0.0173105	0.0307576	0.0714223		0.0557897	0.172292	0.0715018				0.0388769	0.0490945	0.0715146		0.00401675	0.12128	0.178187
		0.0395428	0.00415594	0.0732041		0.0361867	0.00272821	0				0	0.00131036	0.150163		0.159879	0.169304	0.00684575				0	0.302108	0.0041558		0.00395659	0.185524	0.0313285
		0.113899	0.199932	0.077539		0.036009	0.0214196	0.008678				0	0.302108	0.0041558		0	0.180637	0.0165449				0.109425	0.130376	0.175046		0.0557897	0.172292	0.0715018
		0.0424837	0.0359242	0.040193		0.0785964	0.0393293	0.00397544				0.00419137	0.148146	0		0.0254279	0.0130685	0.00866665				0.00419137	0.148146	0		0.159879	0.169304	0.00684575
		0	0.152492	0.109062		0.0292376	0.00848433	0.0285218				0.0417225	0.0188922	0.0615892		0.0361867	0.00272821	0				0.0133957	0.0203848	0.030357		0	0.180637	0.0165449
		0.00634725	0	0.218634		0.0304756	0.0026104	0.0261689				0.227192	0	0.128134		0.118464	0.00677466	0.00662804				0.183165	0.126974	0.0454767		0.0640796	0.0278862	0.0300292
		0	0	0.252625		0.15123	0.0184832	0.00872541				0.0591921	0.0498426	0.264696		0.0959038	0.0387858	0.0208021				0.0613216	0.149987	0.0477087		0.015215	0.158613	0.0332095
		0.00127465	0.105336	0.145236		0.0748906	0.0170942	0.042363				0.108743	0.0837856	0.167731		0.00436428	0.0106106	0.0486873				0.0591921	0.0498426	0.264696		0	0.324448	0
		0.0173105	0.0307576	0.0714223		0.00516983	0.02089	0.00829137				0.0253532	0.0929221	0.165678		0.15123	0.0184832	0.00872541				0.108743	0.0837856	0.167731		0.0254279	0.0130685	0.00866665
		0	0.302108	0.0041558		0.0396684	0.102159	0.151917				0.001256	0.00266976	0		0.0362837	0.049687	0.0856866				0.0253532	0.0929221	0.165678		0.152084	0.11053	0
		0.19142	0.0201234	0.00392267		0.0357517	0.00542946	0.0291386				0.0460464	0.0477113	0.193384		0.12784	0.00522256	0.0263386				0	0.214836	0		0.0785964	0.0393293	0.00397544
		0.0133957	0.0203848	0.030357		0.249776	0.0437623	0.0973521				0	0.214836	0		0.067612	0.010172	0.0110451				0.0995242	0.0986227	0.00651541		0.0128735	0.0606097	0.241111
		0.183165	0.126974	0.0454767		0.0387602	0.015905	0.00540393				0.0995242	0.0986227	0.00651541		0.0295879	0.014509	0.042784				0.195093	0.115947	0.161597		0.00266955	0.139437	0.0734939
		0.0613216	0.149987	0.0477087		0.00271341	0.108272	0				0.00271862	0.120767	0.118487		0.00516983	0.02089	0.00829137				0.00271862	0.120767	0.118487		0.00557859	0.176966	0.00412734
		0.0591921	0.0498426	0.264696		0.260011	0	0.0929207				0.225133	0.161187	0		0	0	0.255093				0.225133	0.161187	0		0.0295879	0.014509	0.042784
		0.108743	0.0837856	0.167731		0.162122	0.0569665	0.10524				0	0.0940509	0.0576571		0.0233419	0.00583449	0.0438488				0	0.0940509	0.0576571		0.00516983	0.02089	0.00829137
		0.0995242	0.0986227	0.00651541		0.0521922	0.00441113	0.00393448				0.00797649	0.0377887	0.129866		0.0389052	0	0.00721098				0.00797649	0.0377887	0.129866		0.0396684	0.102159	0.151917
		0.00271862	0.120767	0.118487		0.00703094	0.0155141	0.0263827				0.0281966	0.0653844	0.00670599		0.0127316	0.00454536	0.0272014				0.0915613	0.0898625	0.181254		0.249776	0.0437623	0.0973521
		0.00552883	0.00442334	0.0026337		0.0284657	0.159195	0.0542455				0.0170241	0.00134564	0		0.075858	0.0161955	0.0107717				0.197902	0.160998	0		0.0339637	0.0738744	0
		0.0170241	0.00134564	0		0.0173399	0.129055	0.0770841				0.197902	0.160998	0		0.0012503	0.00261547	0.00314701				0.102098	0.0569496	0.144789		0.162936	0.170631	0.00271978
		0.00639079	0.00467147	0.0108698		0.0173882	0.00136682	0.0434675				0	0.17272	0.200329		0.0521922	0.00441113	0.00393448				0.00128373	0.0469248	0.00269166		0.0543862	0.0848485	0.0728652
		0.00128373	0.0469248	0.00269166		0.0480712	0.0227305	0.116464				0.102098	0.0569496	0.144789		0.00703094	0.0155141	0.0263827				0.175721	0.0383394	0.192784		0.253671	0.151462	0
		0.00394983	0.00130225	0.153858		0.00277993	0.00273749	0.0866314				0.00639079	0.00467147	0.0108698		0.20153	0.159437	0.061427				0.0359775	0.257052	0.0972307		0.137245	0.0499537	0.0519083
		0.201365	0.0280961	0.271474		0.0114991	0.0113901	0.0540514				0.125469	0.00418373	0		0	0.125035	0.325356				0.0574121	0.0733739	0.0508935		0.00271341	0.108272	0
		0.00552921	0.228864	0		0.304273	0.0653923	0				0.00394983	0.00130225	0.153858		0.0173882	0.00136682	0.0434675				0.0886142	0.0111353	0.00142811		0.0470486	0.0745127	0.130329
		0.0555064	0.157243	0.00125532		0	0.0178175	0.183065				0.0886142	0.0111353	0.00142811		0.266724	0.00862443	0.009602				0.201365	0.0280961	0.271474		0.0284657	0.159195	0.0542455
		0.00274331	0.00528973	0.032536		0.00403373	0.101975	0.0522871				0.201365	0.0280961	0.271474		0	0.0230062	0.123778				0.0039725	0.0383835	0.0436893		0	0.125035	0.325356
		0	0.16874	0.232173		0.0258024	0.337293	0				0.0039725	0.0383835	0.0436893		0.0953693	0.15145	0.0866415				0.0887707	0.185289	0.16665		0.0480712	0.0227305	0.116464
		0.295408	0.0079183	0.0339526		0.229407	0	0				0.02189	0.0716196	0.0579062		0.0114991	0.0113901	0.0540514				0.02189	0.0716196	0.0579062		0.00277993	0.00273749	0.0866314
		0.0026808	0.0122097	0.00378295		0.332316	0	0.0211323				0.00552921	0.228864	0		0.304273	0.0653923	0				0.311033	0.120771	0		0.0504447	0.0733664	0.00253812
		0.0771579	0.237518	0.00128403		0.164285	0.00136152	0.0405192				0.0555064	0.157243	0.00125532		0	0.0178175	0.183065				0.00552921	0.228864	0		0.0953693	0.15145	0.0866415
		0.22676	0.0160277	0.0489051		0.214562	0	0.0383271				0.00591177	0.148481	0.0473207		0.00403373	0.101975	0.0522871				0.0555064	0.157243	0.00125532		0.0114991	0.0113901	0.0540514
		0.0120761	0.0204278	0.00322913		0.144107	0	0				0	0.16874	0.232173		0.0797313	0.0113272	0.084076				0.00591177	0.148481	0.0473207		0	0.0178175	0.183065
		0.0469526	0.180842	0.0129621		0.199994	0	0.194314				0.295408	0.0079183	0.0339526		0.0258024	0.337293	0				0	0.16874	0.232173		0.00403373	0.101975	0.0522871
		0.00392127	0.0352281	0.0429678		0	0.390184	0				0.12983	0.0481012	0.0840087		0.229407	0	0				0.178214	0.143746	0		0.0258024	0.337293	0
		0.225252	0.0596821	0.117301		0.073804	0.00126699	0.00133818				0.00479206	0.141246	0.293481		0.012714	0.0148217	0.0282239				0	0.147051	0.191455		0.0433624	0.202156	0.0794236
		0.00430435	0.0174734	0.072837		0.0236925	0	0.0437346				0.0576253	0.112889	0.012118		0.332316	0	0.0211323				0.295408	0.0079183	0.0339526		0.114636	0.134055	0.0135195
		0.0663336	0.0948697	0.0921627		0	0.0506559	0.24985				0.0026808	0.0122097	0.00378295		0.0546807	0	0.00614889				0.00479206	0.141246	0.293481		0.0419714	0.044154	0.195946
		0.0146987	0.0697165	0.0441146		0.00448211	0.0350104	0.066543				0.22676	0.0160277	0.0489051		0.114636	0.134055	0.0135195				0.0576253	0.112889	0.012118		0.00272942	0.0599558	0.0608793
		0.171296	0.103589	0		0.0228474	0.00696655	0.00958892				0.240889	0.0787785	0.0697005		0.0261638	0.011459	0.0149252				0.0771579	0.237518	0.00128403		0.0363163	0.385134	0.00258621
		0.256254	0	0		0.0212521	0.0239622	0.00866392				0.0295375	0.00536679	0.029874		0.0828755	0.0403993	0.0240347				0.22676	0.0160277	0.0489051		0.133373	0.091427	0.101108
		0.348511	0	0		0.412332	0	0				0.0245541	0.0235697	0.018305		0.00272942	0.0599558	0.0608793				0	0.264118	0		0.0950757	0.3562	0.002559
		0.0689309	0.00128837	0.0268063		0.206777	0.00897471	0				0.0218948	0.0105625	0.0306158		0.214562	0	0.0383271				0.0337086	0.0360053	0.136968		0	0.0201149	0.184947
		0.103927	0.123869	0.015166		0	0.0526933	0.00133388				0.0337086	0.0360053	0.136968		0.21736	0	0.00417691				0.0591577	0.0176309	0.00445831		0.02048	0.0392899	0.0468222
		0.20695	0.165577	0		0.0325804	0.0894391	0.0387589				0.0068907	0.0108419	0.00669289		0.0363163	0.385134	0.00258621				0.0261223	0.00525308	0.0320834		0.155463	0.144541	0
		0.0434671	0.0707646	0.263459		0.0120864	0.0128822	0.0489427				0.127644	0.0679	0.0316266		0.133373	0.091427	0.101108				0.0929779	0.0259287	0.0121016		0.0137357	0.00778391	0.011315
		0.0131758	0.0378406	0.00962021		0	0.228212	0				0.00392127	0.0352281	0.0429678		0.0453804	0.00944054	0.025728				0.00430435	0.0174734	0.072837		0.0892888	0.0773112	0
		0.0416472	0.0177643	0.0407087		0.371627	0	0.00903917				0.0591577	0.0176309	0.00445831		0.199994	0	0.194314				0.0663336	0.0948697	0.0921627		0.00265719	0.0740133	0
		0.00421214	0.0383496	0.0141179		0.0396891	0.00125393	0.0258291				0.0261223	0.00525308	0.0320834		0.02048	0.0392899	0.0468222				0.0146987	0.0697165	0.0441146		0	0.390184	0
		0.036344	0.0908291	0.205882		0.0356669	0.00958031	0.00395417				0.00430435	0.0174734	0.072837		0.224114	0	0				0.109497	0.0998043	0.118547		0.390494	0.0986221	0
		0.0884611	0.0978744	0.135766		0.120216	0.24702	0				0.126813	0.0125656	0.00570791		0.155463	0.144541	0				0.1264	0.0428964	0		0.103475	0.0320882	0.00903895
		0.0355591	0.0981554	0.0374652		0.00539369	0.0650273	0.0589373				0.0146987	0.0697165	0.0441146		0.0137357	0.00778391	0.011315				0.171296	0.103589	0		0.288812	0.0264768	0
		0.0332096	0.0179734	0.244234		0.0140264	0	0.0260234				0.171296	0.103589	0		0.00265719	0.0740133	0				0.0340387	0.0442534	0.0052624		0.0434051	0.223094	0
		0	0.199877	0.147885		0.0717087	0	0.0179724				0.0410186	0.024167	0.0205304		0.390494	0.0986221	0				0	0.2157	0.0514161		0	0.0317382	0.120694
		0.205504	0.111588	0.0375989		0.0315944	0.232254	0				0.256254	0	0		0.0247892	0.171955	0.163263				0.103927	0.123869	0.015166		0.0212521	0.0239622	0.00866392
		0.144113	0.0716604	0.00256226		0	0	0.00252544				0.0689309	0.00128837	0.0268063		0.073804	0.00126699	0.00133818				0.20695	0.165577	0		0	0.200255	0.160468
		0.0727289	0.0166174	0.00535925		0.205298	0.138371	0.0154639				0.0273869	0.00957047	0.0263026		0.103475	0.0320882	0.00903895				0.103952	0.0395594	0.0647138		0	0.0526933	0.00133388
		0.406978	0	0		0.226785	0	0.00867518				0.0340387	0.0442534	0.0052624		0.0200995	0	0.263132				0.0457447	0.152387	0		0.0325804	0.0894391	0.0387589
		0.257438	0	0.076917		0	0	0.328081				0	0.2157	0.0514161		0.0434051	0.223094	0				0.0434671	0.0707646	0.263459		0.0120864	0.0128822	0.0489427
		0.288617	0	0.0549018		0.198496	0.0136446	0.0358118				0.103927	0.123869	0.015166		0	0.0317382	0.120694				0.084528	0.111873	0.00251912		0	0.228212	0
		0	0.106954	0.244703		0.250622	0.108626	0				0.103952	0.0395594	0.0647138		0.0712886	0.00259856	0.14618				0.0131758	0.0378406	0.00962021		0.00392197	0.00395727	0.0840654
		0.0548546	0.244561	0.0226425		0.00980027	0.0079975	0.008815				0.0122529	0.0276357	0.00957196		0.0212521	0.0239622	0.00866392				0.190665	0.147194	0		0.0144312	0.0207625	0.0114896
		0	0.302141	0.0110066		0	0	0.236859				0.0196279	0.0153525	0.0153268		0	0.200255	0.160468				0.0219076	0.0371986	0.0161039		0.120216	0.24702	0
		0.00961416	0	0.128929		0	0.00762027	0.0955159				0.0416472	0.0177643	0.0407087		0	0	0.271057				0.00421214	0.0383496	0.0141179		0.0552323	0.107324	0.0979933
		0.0763087	0.075432	0.0026544		0	0.154522	0.107024				0.0219076	0.0371986	0.0161039		0.0529613	0.0173916	0.00300102				0.036344	0.0908291	0.205882		0	0.338839	0
		0.0585069	0.153315	0.0704336		0.0428481	0.00651189	0.0711356				0.0189391	0.034906	0.0802656		0.0553589	0.276747	0				0.0164351	0.0424641	0.0145409		0	0.334669	0
		0.0292193	0.12571	0		0.112172	0.044235	0.0172895				0.00421214	0.0383496	0.0141179		0.0325804	0.0894391	0.0387589				0	0.181769	0.102481		0.0315944	0.232254	0
		0.213231	0	0.0942982		0.202211	0.127077	0				0.00125158	0.0324577	0.0122018		0.0120864	0.0128822	0.0489427				0.0947344	0.14106	0.137276		0.0431436	0.211044	0.00862731
		0.196362	0.0505453	0.0310328		0.00771617	0.00278605	0.0350118				0.0358495	0	0.229141		0.0423984	0.0194405	0.149796				0.0884611	0.0978744	0.135766		0.205298	0.138371	0.0154639
		0.0304946	0.0175586	0.0225881		0.0511284	0.0460147	0.00261793				0.0485357	0.0455575	0.0227826		0.376409	0	0				0.00803392	0.0436225	0.0150202		0.250622	0.108626	0
		0	0	0.0727246		0	0.0028451	0.0727926				0.0164351	0.0424641	0.0145409		0.371627	0	0.00903917				0.00527303	0.0405143	0.0284902		0	0.167273	0
		0.0026204	0	0.150261		0.0725036	0.00543095	0				0.00803392	0.0436225	0.0150202		0.0396891	0.00125393	0.0258291				0.0355591	0.0981554	0.0374652		0.068091	0.0306634	0.110118
		0.00415262	0.061559	0.0706862		0.0223283	0.0183884	0.010825				0.00527303	0.0405143	0.0284902		0.284729	0	0				0.0332096	0.0179734	0.244234		0.115777	0.17267	0.0597872
		0.152474	0.0814017	0.0578692		0.128337	0.124914	0.0357038				0.0355591	0.0981554	0.0374652		0.0263807	0	0.346003				0.0143699	0.28399	0.00630969		0	0.154522	0.107024
		0	0.127236	0.165137		0	0	0.0912833				0.084999	0.131688	0.0328375		0.124999	0.0176487	0.00129435				0.0459973	0.209506	0.0655872		0	0.268529	0
		0.144919	0.128456	0.00857883		0.103604	0.0402725	0				0.00398952	0.00578532	0.0640161		0.154782	0.014912	0.0623466				0.140322	0.241965	0		0.112172	0.044235	0.0172895
		0.018907	0.0671193	0.101293		0	0.0013832	0				0	0.199877	0.147885		0.00539369	0.0650273	0.0589373				0	0.199877	0.147885		0	0.381134	0
		0.128918	0.107406	0.154772		0.00558157	0.15352	0.0884547				0.0203533	0.00398256	0.0178378		0.00982597	0.00858459	0.00405786				0.0348561	0.0517742	0.160714		0.0318165	0.0699122	0.101065
		0.107901	0.0581638	0.152847		0	0.179358	0.124589				0.110584	0.323999	0		0.0165084	0.0163559	0.00650392				0.110584	0.323999	0		0.212542	0.0616888	0.10203
		0.131112	0	0.0313252		0	0.20059	0.173649				0.0739619	0.0158795	0.00132166		0.0140264	0	0.0260234				0.0529703	0.129221	0.227386		0.202211	0.127077	0
		0.0675975	0	0.418034		0	0.078265	0.327182				0.0329216	0.0184406	0.0189781		0.353368	0.00258625	0				0.205504	0.111588	0.0375989		0.0184899	0.0536825	0.0276449
		0.0960187	0.0193747	0.0671804		0.00137035	0.00626184	0				0.00570801	0.0560088	0.195268		0.171873	0.0703237	0.244711				0.0727289	0.0166174	0.00535925		0.0511284	0.0460147	0.00261793
		0.0626995	0.00254299	0.0425821		0	0.090942	0.0339399				0.0799629	0.110379	0.0959627		0.274625	0.00125023	0				0.03573	0.167422	0.0277082		0.147992	0.0924988	0.131832
		0	0.00281103	0.259205		0.0285012	0.076513	0.0102429				0.257438	0	0.076917		0.0717087	0	0.0179724				0.0748928	0.149504	0.130785		0.238587	0.139268	0
		0.00136394	0	0.0338572		0	0.181842	0.0046351				0.0112726	0.189354	0.0165572		0.321068	0.00276983	0				0.00570801	0.0560088	0.195268		0.217605	0.118795	0.063649
		0.116819	0	0.285991		0.0012809	0.0599937	0.062564				0.115969	0.107899	0.00833315		0	0.338839	0				0	0.0305618	0.329766		0.0223283	0.0183884	0.010825
		0.0232712	0.0524153	0.0027421		0.0467123	0.110993	0				0.0290746	0.0518698	0.00256936		0.0315944	0.232254	0				0.0266221	0.0871649	0.0147259		0.160495	0.190291	0.0473644
		0	0.0151196	0.0989166		0.00133653	0.0410419	0.146322				0.0240237	0.32763	0.00577979		0.0124418	0.0054206	0.0129301				0.0978826	0.100434	0.0528341		0	0.218688	0.0151759
		0.133962	0.00968505	0.100508		0.1446	0	0.015466				0.0985475	0.0234422	0.200668		0.00414576	0.0901687	0.178913				0.0112726	0.189354	0.0165572		0.128337	0.124914	0.0357038
		0	0.162486	0.124455		0.036099	0.084	0.0498637				0.161087	0	0.189224		0.0103399	0.0586596	0.0043105				0	0.132153	0.171997		0.00558157	0.15352	0.0884547
		0.045087	0.119706	0		0	0.101425	0.00404378				0	0	0.313454		0.205298	0.138371	0.0154639				0.115969	0.107899	0.00833315		0	0.179358	0.124589
		0.0100954	0.0940959	0.0106431		0	0.178688	0.130548				0.181481	0	0.066751		0.305608	0	0				0.0240237	0.32763	0.00577979		0	0.20059	0.173649
		0.00130032	0	0.00410756		0	0.179364	0.0721775				0.0795994	0	0.164197		0.226785	0	0.00867518				0.0548546	0.244561	0.0226425		0.00658874	0.204868	0.0766146
		0	0.0568131	0.0937481		0	0.00794137	0.0214047				0.103141	0.0317508	0.0082562		0.034501	0.0952278	0.00833574				0	0.302141	0.0110066		0	0.078265	0.327182
		0.0933259	0.0448972	0.0730618		0.118956	0.0868124	0.0599816				0.0763087	0.075432	0.0026544		0.0843563	0.00128986	0.298225				0.0360159	0.132944	0.0883272		0	0.124441	0.0226126
		0	0.0270341	0.273011		0.137122	0.0800079	0.0748641				0.0585069	0.153315	0.0704336		0.250622	0.108626	0				0.0763087	0.075432	0.0026544		0.00137035	0.00626184	0
		0.0317356	0.00268808	0.0442288		0.146497	0.018582	0.150503				0.123212	0.010659	0.0290241		0.0430902	0.0684853	0.188625				0.00435719	0.0376221	0		0.0940104	0.1004	0.0893954
		0.0334476	0.140199	0.0081915		0.00546569	0.0105512	0.00257666				0.0427486	0.0321198	0.00138228		0.00980027	0.0079975	0.008815				0.0585069	0.153315	0.0704336		0	0.090942	0.0339399
		0.162994	0	0.110343		0	0	0.172606				0.020913	0.00897691	0.00397101		0	0	0.236859				0.035027	0.0872288	0.00260644		0.00546786	0.228635	0.108048
		0	0.317304	0.0120738		0.0462481	0.268698	0.00559358				0.213231	0	0.0942982		0.068091	0.0306634	0.110118				0.020913	0.00897691	0.00397101		0.0141674	0.0131275	0.0703195
		0.038623	0.016291	0.0107461		0.0815021	0.040863	0				0.00125179	0.0013515	0.0563466		0.115777	0.17267	0.0597872				0.196362	0.0505453	0.0310328		0	0.0286247	0
		0.00965487	0.0417612	0.00982766		0	0.102823	0.209199				0.0608087	0.211024	0.0390381		0.107014	0.0712481	0.176179				0.0608087	0.211024	0.0390381		0.00841561	0.0722702	0.00260287
		0.0307803	0.0342446	0.0656299		0.0271469	0.0420607	0.0181745				0.0107539	0.0120576	0.00425954		0	0.154522	0.107024				0.0704977	0.155751	0		0.00261722	0.0737327	0.00447047
		0.0798051	0	0.238936		0	0.238641	0				0.0178199	0.13526	0.0167247		0	0	0.263758				0.0304946	0.0175586	0.0225881		0	0.113061	0.00126033
		0.0753263	0.206108	0		0.10042	0	0.0148613				0	0	0.0727246		0.0198629	0.0842935	0.14572				0.0107539	0.0120576	0.00425954		0.00545774	0.237938	0.0268516
		0.0208292	0.0153094	0.00280898		0.212292	0.0615228	0				0	0	0		0.0110344	0	0.00251183				0.0178199	0.13526	0.0167247		0.0285012	0.076513	0.0102429
		0.0893487	0.0724016	0.186841		0.144514	0.234916	0.0369829				0	0	0.00430344		0.00967978	0.0069092	0.0391959				0.0767799	0.0373042	0		0.113147	0.0515055	0.00138756
		0.067213	0.0914704	0.00126271		0.00723961	0.031837	0.00515332				0.0965387	0.0584481	0.10373		0.00298424	0.00383152	0.00558648				0.0864487	0.235466	0.116568		0	0.181842	0.0046351
		0.0978552	0.263881	0.00390104		0.0611953	0.102035	0.0651485				0.0228414	0.0486279	0		0.0356466	0.0175515	0.0362149				0.0917432	0.188908	0.115933		0.0012809	0.0599937	0.062564
		0.00421546	0.00419292	0.00999113		0.0295299	0.20879	0.0328152				0	0.127236	0.165137		0.0373365	0.0489941	0.0486345				0.152474	0.0814017	0.0578692		0.0193647	0.0214707	0.00396511
		0.117044	0.0160924	0.0981899		0.0749296	0.22446	0.094046				0.144919	0.128456	0.00857883		0.0318165	0.0699122	0.101065				0.0783651	0.269908	0.0291767		0.0296787	0.193922	0.00680774
		0.0264756	0.0507616	0.0136896		0.309272	0.0408715	0				0.018907	0.0671193	0.101293		0.212542	0.0616888	0.10203				0	0.127236	0.165137		0.0467123	0.110993	0
		0.0798466	0.0596531	0.0471836		0	0	0.154068				0	0	0.00392975		0.0455801	0.0157005	0.137324				0.090185	0.110573	0.0421915		0	0.112015	0.00551148
		0.0417843	0.0302559	0.00127616		0.0672554	0.00652511	0.146894				0	0.0222234	0.285387		0.202211	0.127077	0				0.144919	0.128456	0.00857883		0	0.32253	0
		0.0716197	0.036583	0.160657		0	0	0.225601				0.0675975	0	0.418034		0.0381261	0.0119821	0.0236146				0.018907	0.0671193	0.101293		0	0.101425	0.00404378
		0.0180292	0.208057	0.0506021		0.00688934	0.0112023	0.0779927				0.0960187	0.0193747	0.0671804		0.0055394	0.00669549	0.00278228				0.128918	0.107406	0.154772		0	0.178688	0.130548
		0	0	0.362935		0	0.284351	0				0	0.0227976	0.00293475		0.0511284	0.0460147	0.00261793				0.0148282	0.124588	0.0107644		0	0.0742774	0.0204136
		0.00682274	0.00126562	0.0130222		0.0883187	0.075961	0.12094				0.0126006	0.0237784	0.00997079		0	0.0028451	0.0727926				0	0.212779	0.0625887		0	0.133892	0.00270508
		0.0154725	0.0194085	0.00912604		0	0	0.322582				0.0626995	0.00254299	0.0425821		0.238587	0.139268	0				0.0960187	0.0193747	0.0671804		0	0.211342	0.076255
		0.0715056	0	0.136958		0.00135715	0.161306	0				0.0124118	0.0172683	0		0.0725036	0.00543095	0				0	0.183206	0		0	0.179364	0.0721775
		0.00265696	0.00554743	0.0408073		0.0100284	0.00262397	0.0229116				0.00136394	0	0.0338572		0.0205529	0.00935631	0.0191031				0.0540763	0.0211178	0		0.118956	0.0868124	0.0599816
		0.002714	0.0363801	0.00127576		0	0.292513	0				0.0232712	0.0524153	0.0027421		0.128337	0.124914	0.0357038				0.0126006	0.0237784	0.00997079		0	0.0237431	0.252479
		0.0398413	0	0.118046		0	0.324896	0.0721846				0.0638159	0.0551029	0.0256986		0.00658874	0.204868	0.0766146				0.0232712	0.0524153	0.0027421		0.026667	0.0921207	0.041689
		0.0144738	0.139716	0.0775758		0.396254	0	0				0.0773099	0.221063	0.0597831		0.0744847	0.115002	0.0195448				0	0.0151196	0.0989166		0	0.0635831	0
		0.304632	0	0		0.0318618	0.167529	0				0.0623189	0.248666	0.00786264		0.00546786	0.228635	0.108048				0	0.162486	0.124455		0.0768104	0.0658894	0.175389
		0.0248865	0	0.0133387		0.196549	0.156863	0				0.03027	0	0.151211		0.0141674	0.0131275	0.0703195				0.0623189	0.248666	0.00786264		0.146497	0.018582	0.150503
		0.00851268	0.0161645	0.00258547		0.002612	0.232756	0.118699				0.238325	0	0.0012559		0.116529	0.0223605	0.0543892				0.080233	0.144865	0		0.0462481	0.268698	0.00559358
		0.0495406	0.0777991	0.0315525		0.00128064	0.00967589	0.0283015				0.0057893	0.00555544	0.0121915		0.00841561	0.0722702	0.00260287				0.045087	0.119706	0		0	0.102823	0.209199
		0.359023	0	0		0	0.142131	0.274089				0.080233	0.144865	0		0	0	0.00421879				0.0100954	0.0940959	0.0106431		0.0225932	0.275349	0
		0.00810515	0.0215539	0.0233758		0.0121036	0.0145631	0.0809204				0.0212995	0	0.11871		0.00545774	0.237938	0.0268516				0.0933259	0.0448972	0.0730618		0	0.146463	0
		0.0874262	0.0805286	0.0972666		0	0.0697691	0.169404				0.045087	0.119706	0		0.113147	0.0515055	0.00138756				0.071948	0.16125	0.0069205		0.0271469	0.0420607	0.0181745
		0.0296377	0.113733	0.10187		0	0.164052	0.118172				0.0100954	0.0940959	0.0106431		0.0296787	0.193922	0.00680774				0	0.0270341	0.273011		0.191656	0.111671	0.0393405
		0.145256	0.0327865	0.109443		0	0.336218	0.0307333				0	0.0568131	0.0937481		0.00133653	0.0410419	0.146322				0.00731041	0.100722	0.0517085		0	0.238641	0
		0.00672027	0.319157	0.0013514		0.00127869	0	0.233495				0.128065	0.00132167	0.13563		0.1446	0	0.015466				0.0317356	0.00268808	0.0442288		0.122606	0.0481509	0.00261472
		0.00706983	0.0304027	0.0353644		0.288541	0.0481074	0.0468323				0.188867	0.00257049	0.100294		0.0695437	0.0025242	0.0820043				0.0334476	0.140199	0.0081915		0	0.141696	0.257515
		0.167658	0	0.219022		0.0154288	0.126343	0.193339				0.0933259	0.0448972	0.0730618		0.0831428	0.105224	0.0906236				0	0.317304	0.0120738		0.00556931	0.0736251	0.0517057
		0.0025507	0.0276564	0.0425036		0	0.0782513	0.15109				0	0	0.028256		0	0.179364	0.0721775				0.0267301	0.0134474	0.121746		0.144514	0.234916	0.0369829
		0.0953198	0.0192847	0.00544281		0	0.196372	0.0358011				0.00403383	0.00144182	0		0.118956	0.0868124	0.0599816				0.00965487	0.0417612	0.00982766		0.222365	0.153517	0
		0.228337	0.104977	0.0621725		0.0056319	0.0201093	0.0234372				0.0025497	0	0		0.0192789	0.113059	0.0998641				0.00289239	0.0642071	0.107382		0.0611953	0.102035	0.0651485
		0.0166316	0.0178227	0.0229816		0.0883038	0	0				0	0.0270341	0.273011		0.0690458	0.056161	0.061747				0.0753263	0.206108	0		0	0.319447	0
		0.00554954	0.025395	0.0433204		0.0175953	0.0110912	0.0104438				0.00731041	0.100722	0.0517085		0.026667	0.0921207	0.041689				0.0438261	0.0205091	0.156213		0.0295299	0.20879	0.0328152
		0	0	0.121937		0.372952	0	0				0	0	0.207265		0.0228394	0.0845917	0				0.104404	0.174299	0		0.11374	0.020669	0.0263581
		0.113283	0.0286807	0.0864702		0.0877908	0.0670547	0.138097				0.215265	0	0		0.00847891	0	0				0.0208292	0.0153094	0.00280898		0.0749296	0.22446	0.094046
		0.256998	0	0.0506528		0.0411237	0.00422161	0.0711886				0.171711	0	0.283258		0.00546569	0.0105512	0.00257666				0.067213	0.0914704	0.00126271		0.309272	0.0408715	0
		0.0054194	0.0184333	0.0329775		0.00307301	0.0938541	0.01256				0.038623	0.016291	0.0107461		0	0	0.172606				0.0978552	0.263881	0.00390104		0.0699382	0.0372991	0.00129788
		0.139116	0.0884637	0.0941354		0.00404515	0.00544972	0.0816646				0.0267301	0.0134474	0.121746		0	0.102823	0.209199				0.00421546	0.00419292	0.00999113		0.00264063	0.121134	0.0109526
		0.161904	0.0660682	0.136539		0.0116486	0.0746252	0.017996				0.00965487	0.0417612	0.00982766		0	0.120502	0.154979				0.117044	0.0160924	0.0981899		0.0486239	0.15786	0.0114636
		0.165024	0.0190888	0.0735481		0.316441	0.0657932	0				0	0.025256	0		0	0	0.374297				0.163274	0.223669	0.0457582		0.0153341	0.0170186	0.0582022
		0	0	0.129703		0.00877377	0.0340529	0.00831689				0.0307803	0.0342446	0.0656299		0.00419165	0	0.0182744				0.0264756	0.0507616	0.0136896		0.0751341	0.0430632	0.128977
		0.15656	0.00131836	0.12486		0.0221461	0.00895976	0.00869315				0.00289239	0.0642071	0.107382		0.0225932	0.275349	0				0.0798466	0.0596531	0.0471836		0	0.403563	0.0013321
		0.00671777	0.0358659	0.00410676		0.0138388	0.0208209	0.023344				0.0798051	0	0.238936		0.00470672	0.00531574	0.216888				0.0417843	0.0302559	0.00127616		0	0.278506	0.0595455
		0	0.174455	0		0.091056	0	0.0136619				0.0753263	0.206108	0		0.0108178	0.00416239	0.0167427				0	0.0188496	0.0118623		0	0.304513	0
		0	0.00269802	0.29471		0.178956	0	0				0.0438261	0.0205091	0.156213		0.0271469	0.0420607	0.0181745				0.0716197	0.036583	0.160657		0.0161594	0.0238041	0.204327
		0.0195592	0.00817997	0.00945605		0.0998465	0.225722	0.00272566				0.104404	0.174299	0		0.191656	0.111671	0.0393405				0.068021	0.223206	0.00535021		0	0.240834	0.00606613
		0.152734	0.241448	0.0275421		0.025425	0.0704432	0.00911618				0.0208292	0.0153094	0.00280898		0	0.238641	0				0.0180292	0.208057	0.0506021		0	0.284351	0
		0.249176	0	0.0181631		0	0.0118825	0.151049				0	0.00393145	0.0052321		0	0.141696	0.257515				0.048933	0.0878791	0.0108552		0.0883187	0.075961	0.12094
		0	0.0250158	0.2675		0.113395	0.00256272	0.00824447				0.00421546	0.00419292	0.00999113		0.10801	0.133429	0.133323				0.002714	0.0363801	0.00127576		0.0346944	0.0417657	0.0273517
		0.0499156	0.20282	0.0785049		0.00668643	0.0150931	0.082975				0.117044	0.0160924	0.0981899		0.144514	0.234916	0.0369829				0.03312	0.0631021	0		0.00135715	0.161306	0
		0.109418	0.121793	0.00311002		0.173506	0.026332	0				0.00568575	0.0012899	0.0163025		0.0814418	0.033412	0.176469				0.0787737	0.201978	0.107085		0.00677494	0.0219841	0.0221555
		0.139332	0.171376	0		0.0596076	0.0172775	0.0122338				0.163274	0.223669	0.0457582		0.00544907	0.1675	0				0.0144738	0.139716	0.0775758		0	0.125354	0.00875147
		0.0757539	0.00272053	0.0358204		0	0	0.258971				0.0798466	0.0596531	0.0471836		0.00264063	0.121134	0.0109526				0.182598	0.0320291	0		0	0.292513	0
		0.0180869	0.111274	0		0.0392991	0.0219963	0.00129766				0.00607397	0	0.0494099		0.00410591	0	0.00384416				0	0.21135	0.00539643		0	0.324896	0.0721846
		0.199926	0.0714851	0.0532302		0.0230192	0.00549688	0.0105131				0.0417843	0.0302559	0.00127616		0	0	0.225601				0.00851268	0.0161645	0.00258547		0.0335116	0.352378	0
		0.00534787	0.00868532	0.203159		0.0390486	0.00571689	0.021499				0	0	0.0227646		0.158117	0.0137355	0.18573				0.120936	0.161821	0.0912345		0	0.224978	0
		0.236504	0.0765856	0.00125298		0.0155478	0.0312055	0.0139274				0	0.0188496	0.0118623		0.004403	0.00572111	0.0155509				0.0495406	0.0777991	0.0315525		0.00447595	0.20491	0
		0.00589962	0.263966	0.0313705		0	0.0428432	0.104275				0.0180292	0.208057	0.0506021		0.0420423	0.0649488	0.00663151				0.0255275	0.121722	0.0329039		0.00129241	0.3162	0
		0.113795	0	0.201187		0.00527377	0.012651	0.0501245				0	0	0.362935		0.0883187	0.075961	0.12094				0.0871692	0.0325614	0.0388125		0.0318618	0.167529	0
		0.221754	0.188197	0		0.00262166	0	0.00385082				0.00682274	0.00126562	0.0130222		0	0	0.322582				0	0.0259867	0		0	0.228251	0
		0.11842	0.00717557	0.158098		0.0625053	0	0.158682				0	0	0.044985		0.0100284	0.00262397	0.0229116				0.00810515	0.0215539	0.0233758		0.196549	0.156863	0
		0.00659321	0.058909	0.0228979		0	0.250715	0				0.0154725	0.0194085	0.00912604		0	0	0.259892				0.0131146	0.0437262	0		0.0053423	0.0933469	0.00958901
		0.303513	0	0		0.0504535	0.116546	0.0255332				0.00145699	0.0026499	0.0326846		0.0374145	0.0083303	0.0244367				0.076976	0.13081	0.10195		0.0073339	0.0716767	0.150076
		0.0384713	0.00296826	0.0339941		0.161698	0.130739	0				0.048933	0.0878791	0.0108552		0.211479	0.0202007	0.0719684				0.0296377	0.113733	0.10187		0.340838	0.0484826	0
		0.0472959	0.16365	0.00899175		0.0196075	0.0183427	0.0295674				0.00265696	0.00554743	0.0408073		0	0.228251	0				0	0.326587	0.0219627		0.002612	0.232756	0.118699
		0	0	0.274415		0	0.00778713	0.22939				0.00904122	0.00131074	0.0398247		0.151787	0.159412	0				0.00672027	0.319157	0.0013514		0.08489	0.163946	0.00978594
		0.0998995	0.0501267	0.0353995		0.139468	0	0.213851				0.243909	0.0198858	0.0567017		0.196549	0.156863	0				0.00667557	0.0126345	0.0283373		0.00389416	0.0820649	0.103896
		0.284612	0.0255341	0		0.00664901	0.00656993	0.00576506				0.0144738	0.139716	0.0775758		0.30625	0	0				0.0465712	0.0259024	0.0535094		0	0.292677	0
		0.188935	0	0.149331		0	0.197126	0				0.182598	0.0320291	0		0.0880814	0.226798	0.0155156				0.0025507	0.0276564	0.0425036		0	0.142131	0.274089
		0	0.139699	0.149418		0.0292839	0.00266156	0.012222				0.304632	0	0		0.00389416	0.0820649	0.103896				0.228337	0.104977	0.0621725		0.24189	0.0829323	0
		0.0144619	0	0.241752		0.220188	0	0				0.0248865	0	0.0133387		0.0525887	0.00986372	0.0109059				0.00713061	0.0653219	0.023264		0.0189013	0.237793	0
		0.00884635	0.013932	0.00695421		0.0581378	0.00282547	0				0.116277	0.143069	0.103509		0.00128064	0.00967589	0.0283015				0.124342	0.240514	0		0	0.387714	0
		0.017087	0.137912	0.00127504		0.0120525	0.0230423	0.0372624				0.00851268	0.0161645	0.00258547		0	0.142131	0.274089				0.00554954	0.025395	0.0433204		0	0.479129	0
		0	0.304174	0		0.0327556	0.00397608	0.151015				0.0255275	0.121722	0.0329039		0	0.0107354	0.205316				0.0818799	0.154112	0.12628		0	0.336218	0.0307333
		0	0	0.204106		0.0106614	0.0181004	0.0207883				0.00266232	0.00673395	0.0246321		0.0684196	0.315537	0				0	0.321623	0		0.00915861	0.134186	0.00662797
		0	0.275501	0		0.0151897	0.0342014	0.0106904				0.076976	0.13081	0.10195		0	0	0.288705				0.161904	0.0660682	0.136539		0.00382742	0.0870264	0
		0.0189851	0.00843453	0.238947		0	0.432432	0				0.145256	0.0327865	0.109443		0	0.0697691	0.169404				0.016601	0.124404	0.0119807		0	0.37174	0
		0.121119	0.00264642	0.0321264		0.0139707	0.0198195	0.0125985				0	0.0226399	0.0149606		0.105538	0.0342629	0.197361				0	0.093841	0.120838		0	0.1681	0.235433
		0.00567807	0.0156725	0.0142477		0.00406523	0	0.118607				0	0.326587	0.0219627		0	0	0.00524523				0	0.194158	0.033181		0	0.322483	0.0712629
		0.032292	0.114714	0		0.382554	0	0				0.00985526	0.0123369	0		0	0.479129	0				0	0.174455	0		0	0.171238	0.111654
		0.0539154	0.0140025	0.00920104		0.234433	0	0.154849				0.0454498	0.0156607	0.0126434		0	0.37174	0				0.00257058	0.15796	0.011785		0	0.0630495	0.346801
		0.0492456	0.188018	0		0.0168331	0.0472848	0.0115485				0.0382557	0.045551	0.0394712		0	0.297051	0.166419				0.0195592	0.00817997	0.00945605		0.167193	0.0482396	0.00412346
		0.183081	0.203472	0		0.0604073	0.18856	0				0.0166316	0.0178227	0.0229816		0.167193	0.0482396	0.00412346				0	0.0888545	0.00475456		0	0.0782513	0.15109
		0	0.0241908	0.0467194		0.00682739	0.00265917	0.0813393				0.00713061	0.0653219	0.023264		0.0383097	0.0267557	0.181303				0.152734	0.241448	0.0275421		0	0.0374166	0.228571
		0.270904	0	0		0.00672172	0.0146784	0.00261516				0.0216446	0.00777515	0.0191123		0	0.00871643	0.00125787				0.0499156	0.20282	0.0785049		0	0.252937	0
		0	0.0461814	0.223073		0.0682908	0.234229	0				0.00554954	0.025395	0.0433204		0	0.252937	0				0.109418	0.121793	0.00311002		0	0.196372	0.0358011
		0.107971	0.0124537	0.0200983		0.0431482	0.0450622	0.122411				0.022274	0.0215557	0.0493879		0.0056319	0.0201093	0.0234372				0.139332	0.171376	0		0	0.327445	0.0748272
		0.120683	0	0.169389		0.264273	0.0200579	0				0.022778	0.0207037	0.0647947		0.199683	0	0.0768561				0.171015	0.160683	0		0	0.063092	0.003893
		0.00126148	0.00656336	0.0161785		0.212381	0.0746947	0.00663054				0.0705503	0.00272252	0.00842788		0.0883038	0	0				0.00534787	0.00868532	0.203159		0	0.150383	0.119394
		0.012458	0.0511957	0.0111622		0.0436003	0.205466	0				0.108978	0.147541	0.0515765		0.0291152	0.0126592	0.0308483				0.236504	0.0765856	0.00125298		0.0150767	0.0129552	0.00980016
		0.294359	0	0		0.0861342	0.111644	0.06038				0.161904	0.0660682	0.136539		0.00516469	0.0103086	0.00655116				0.00589962	0.263966	0.0313705		0.0313851	0.0989267	0.0547444
		0.0462495	0.193871	0.0627459		0.0761988	0.0234495	0.0971933				0	0.00269802	0.29471		0.00524438	0.0246246	0.0218075				0.00659321	0.058909	0.0228979		0.134361	0.141873	0.0519182
		0.217083	0	0.192452		0.0038462	0.132334	0.169947				0.0195592	0.00817997	0.00945605		0.0353399	0.0152121	0.00409068				0.0468041	0.079023	0.0157543		0.0353399	0.0152121	0.00409068
		0.253318	0	0		0.132584	0.13581	0				0.152734	0.241448	0.0275421		0.0877908	0.0670547	0.138097				0.095457	0.270206	0.0791188		0.0877908	0.0670547	0.138097
		0.0658977	0.0608069	0		0.186595	0.152771	0				0	0.0250158	0.2675		0.219605	0.00127627	0.00133368				0.0384713	0.00296826	0.0339941		0	0.181931	0.111473
		0.0275945	0	0.0884453		0.0317472	0.0255281	0.0253278				0.139332	0.171376	0		0.0276737	0.107021	0.00519354				0.0125761	0.0971125	0.00255274		0	0.270437	0.0152514
		0	0	0		0.212507	0.0573993	0				0.0757539	0.00272053	0.0358204		0.00307301	0.0938541	0.01256				0.0472959	0.16365	0.00899175		0.00548621	0.182667	0.00436074
		0.00930609	0	0.0433993		0.160245	0.053788	0.0179352				0.1143	0.0666848	0.119043		0.0116486	0.0746252	0.017996				0	0.347426	0.111638		0.00307301	0.0938541	0.01256
		0.0434142	0	0.09129		0.267945	0.00437324	0.0401561				0.256846	0	0.0108627		0.316441	0.0657932	0				0	0.331409	0		0.062445	0.0584146	0.00946678
		0.015086	0.00138707	0.0365186		0.175989	0	0.048151				0.00589962	0.263966	0.0313705		0.013696	0.00413802	0.0331261				0.00401696	0.0236503	0.0937506		0.0313674	0.0185425	0.0127432
		0.0351814	0	0.0225122		0.11436	0.00398619	0.0220825				0.00659321	0.058909	0.0228979		0.0525453	0.038686	0.0616257				0	0.139699	0.149418		0.0327896	0.0866317	0.00416539
		0	0	0		0.0705824	0.0714928	0.00132429				0.0468041	0.079023	0.0157543		0.137747	0.0762538	0.0558573				0.0589097	0.168519	0.0211916		0.0116486	0.0746252	0.017996
		0.0874374	0.153833	0.0244617		0.210965	0.00260809	0.0585691				0.00524882	0.0525281	0.0538514		0.00813759	0.00296748	0.053299				0	0.178467	0		0.00877377	0.0340529	0.00831689
		0.0216106	0.0589285	0.023065		0.008495	0.00975619	0.00520096				0.170738	0.0126545	0.00277646		0.0138388	0.0208209	0.023344				0.147098	0.0602945	0.171297		0.0138388	0.0208209	0.023344
		0	0.215793	0.0899603		0	0	0.302561				0.284612	0.0255341	0		0.091056	0	0.0136619				0.017087	0.137912	0.00127504		0.0998465	0.225722	0.00272566
		0.00738623	0.00136675	0		0.142744	0.0186536	0.0410644				0.00401696	0.0236503	0.0937506		0.178956	0	0				0.00534263	0.0737197	0.00258385		0.0681892	0.196745	0.0110905
		0.229623	0	0.151917		0.0110773	0.0152796	0				0.0127875	0.0137036	0.039967		0.0124346	0.00392777	0.0154724				0.125919	0.277557	0		0.0511514	0.0340412	0.0303322
		0.318809	0	0		0.188749	0	0.0940183				0	0.224415	0.123707		0.173506	0.026332	0				0	0.304174	0		0.025425	0.0704432	0.00911618
		0.0151116	0.0460539	0.00520751		0.137519	0	0.0557991				0.0237063	0.0126757	0.0657782		0	0.192384	0.0852334				0.0968024	0.0778089	0.0176782		0.0230947	0.00705065	0.0278192
		0.303004	0.058207	0.0796262		0.104218	0.0474787	0.128489				0.017087	0.137912	0.00127504		0.0594582	0.205508	0.0738617				0.12582	0.0629622	0		0.173506	0.026332	0
		0	0.218935	0.00587248		0.107208	0.190631	0.0249831				0.125919	0.277557	0		0.0397966	0.0300629	0.0127991				0.032292	0.114714	0		0	0.0713747	0.250062
		0.0179871	0.0323535	0.0068549		0.0238556	0.0289523	0.0354296				0.092555	0.0622083	0.133181		0.0490218	0.0263908	0.00801145				0.0539154	0.0140025	0.00920104		0	0.14038	0.16918
		0.0294825	0.0486466	0.085507		0.0714894	0	0.11001				0.0827927	0.016076	0.0705449		0.02281	0.0413663	0.0520897				0.0492456	0.188018	0		0.0594582	0.205508	0.0738617
		0.277812	0	0.176006		0.0495373	0.0108247	0.0394306				0.0175321	0.025945	0.0615054		0.0110296	0.128573	0.0128234				0.183081	0.203472	0		0.0397966	0.0300629	0.0127991
		0.0642543	0.100851	0.0496309		0.0216881	0.108128	0.00141666				0.0189851	0.00843453	0.238947		0.0230192	0.00549688	0.0105131				0.123805	0.162357	0		0.0392991	0.0219963	0.00129766
		0.0359753	0.009662	0.00141462		0.00139132	0.0176666	0				0.08935	0.00584295	0.0294787		0.0597095	0.188402	0.135612				0.155718	0.100598	0.0589564		0.02281	0.0413663	0.0520897
		0.0340599	0.0240762	0.160808		0.00135486	0.00750456	0.18761				0.032292	0.114714	0		0.0155478	0.0312055	0.0139274				0.00262337	0.185595	0.00125516		0.0110296	0.128573	0.0128234
		0.114104	0	0.0112084		0.00801783	0.0177732	0.0513119				0.00687057	0.0926228	0.024144		0	0.0428432	0.104275				0.012458	0.0511957	0.0111622		0.0155478	0.0312055	0.0139274
		0.00144306	0.00131659	0.153046		0.155133	0.00125247	0.0616324				0.0150488	0.0301427	0.0106238		0.00527377	0.012651	0.0501245				0.0462495	0.193871	0.0627459		0	0.0428432	0.104275
		0	0	0		0.00658408	0.0383158	0.0619282				0.0214762	0.0410192	0.00571575		0.0831013	0.00662161	0.00272297				0.0658977	0.0608069	0		0	0.0829969	0.126859
		0.144313	0.00136337	0.0510591		0.0158633	0	0.250231				0	0.0563248	0.0762407		0.00331815	0.0474314	0.0159322				0.232901	0.0892633	0.0229099		0.0369697	0.00421454	0.0826976
		0.0676396	0	0.0405422		0.0232835	0.0963196	0.085605				0.133767	0	0.193012		0	0.250715	0				0.141082	0.154763	0.0240669		0.00527377	0.012651	0.0501245
		0.0230459	0.147762	0.212345		0.28859	0	0				0.23399	0.0179551	0.0421588		0.153732	0.0107939	0.198284				0.102365	0.313041	0		0.0326168	0.119523	0.00128828
		0.131751	0	0.269043		0.107136	0.0203942	0.0102163				0.0658977	0.0608069	0		0.00664901	0.00656993	0.00576506				0.0351531	0.0368653	0.0545318		0	0.250715	0
		0	0.00930651	0.0384193		0.0386513	0.0581174	0.0116507				0.0275945	0	0.0884453		0	0.0406737	0.22057				0.242019	0.0847202	0.116612		0.0504535	0.116546	0.0255332
		0	0	0.352667		0.264574	0.00679888	0.0189552				0.00544125	0.00322375	0.0262375		0.0292839	0.00266156	0.012222				0.0874374	0.153833	0.0244617		0.161698	0.130739	0
		0.233413	0.0471234	0.02071		0.199359	0.00130473	0.0188002				0.232901	0.0892633	0.0229099		0.0120525	0.0230423	0.0372624				0.0216106	0.0589285	0.023065		0.00128791	0.291286	0
		0.286851	0	0.0199012		0.142313	0.0200921	0.0257325				0	0	0		0.338701	0	0				0	0.215793	0.0899603		0	0.197126	0
		0	0	0.131783		0	0	0				0.141082	0.154763	0.0240669		0.0146007	0.0327982	0.0545149				0.0492672	0.00855846	0.0366961		0.241077	0.167638	0
		0.00831427	0.0338133	0.0338518		0.253542	0.0102947	0.0410125				0.0448529	0.00252959	0.0277525		0.0151897	0.0342014	0.0106904				0.0340952	0.0760928	0.0795594		0.0106614	0.0181004	0.0207883
		0.184444	0.229544	0		0	0.2057	0.131783				0.102365	0.313041	0		0	0.432432	0				0.0028246	0.274549	0		0.0151897	0.0342014	0.0106904
		0.0629949	0.103213	0.0744795		0.236569	0.00256238	0.0638084				0.0185513	0.0284427	0.0612578		0.0291159	0.0249592	0.00830603				0.0151116	0.0460539	0.00520751		0	0.432432	0
		0	0.236851	0.111386		0.0119934	0.136421	0.115065				0.00666792	0	0.127418		0.0139707	0.0198195	0.0125985				0	0.218935	0.00587248		0.0123224	0.254818	0.0188729
		0.24772	0	0.0723541		0.00535137	0.0109806	0.0253088				0.0347786	0	0.10029		0.0556375	0.0223133	0.147248				0.0179871	0.0323535	0.0068549		0.0291159	0.0249592	0.00830603
		0.25177	0	0.0766039		0.0310695	0.0124247	0.00818134				0.0480457	0.0027107	0.0313793		0.234433	0	0.154849				0	0.421949	0		0	0.115721	0.220833
		0.0531211	0.109888	0.0347148		0.0449858	0.115048	0.00639998				0.0171915	0.0113976	0.0335703		0.00682739	0.00265917	0.0813393				0.0294825	0.0486466	0.085507		0	0.365045	0
		0.0038173	0.0367316	0.0468221		0.163874	0.0527705	0.107151				0.015086	0.00138707	0.0365186		0.0442816	0.206282	0				0.256021	0.161411	0.0370464		0.00585334	0.153702	0.00125944
		0.0890079	0.0429046	0.145571		0.136832	0.0625907	0.0302413				0.0351814	0	0.0225122		0.243347	0	0.137186				0.0642543	0.100851	0.0496309		0.0168331	0.0472848	0.0115485
		0.0381925	0.0260484	0.00680408		0.0177293	0.0714291	0.216647				0	0	0		0.0310229	0.0892708	0.00974956				0.0359753	0.009662	0.00141462		0.0604073	0.18856	0
		0.10234	0.0575399	0.0513256		0	0	0.350931				0.242019	0.0847202	0.116612		0	0.117615	0.00832301				0	0.196032	0		0	0.320423	0.019029
		0.00394771	0.00546705	0.0409106		0.00414032	0.00280835	0.00868532				0.00660501	0.00429073	0.0219739		0	0	0.224634				0.166777	0.0778766	0.0324666		0.0103842	0.0267099	0.00289363
		0.0180847	0.0250978	0.015412		0	0.16327	0.155998				0.0874374	0.153833	0.0244617		0.212381	0.0746947	0.00663054				0.0908058	0.0847773	0		0.0442816	0.206282	0
		0.0577782	0.0255657	0.137207		0.00275043	0.0564696	0.100787				0.0216106	0.0589285	0.023065		0.0302233	0.0677664	0.0496766				0.0230459	0.147762	0.212345		0.00672172	0.0146784	0.00261516
		0.120927	0.0728243	0.170467		0.0116412	0.00669711	0.0171016				0.00125356	0.00706923	0.0106764		0.0861342	0.111644	0.06038				0	0.216269	0		0.0682908	0.234229	0
		0	0.0721397	0.250182		0.0068747	0.0269028	0.0440016				0.0492672	0.00855846	0.0366961		0.0761988	0.0234495	0.0971933				0.233413	0.0471234	0.02071		0.0431482	0.0450622	0.122411
		0	0.0102312	0.127649		0.0179852	0	0.106451				0.0340952	0.0760928	0.0795594		0.132584	0.13581	0				0.00831427	0.0338133	0.0338518		0	0.117615	0.00832301
		0.00962182	0.0169197	0.0733384		0.269241	0	0.104748				0.279712	0	0		0.186595	0.152771	0				0.184444	0.229544	0		0.212381	0.0746947	0.00663054
		0.0195653	0.0122945	0.0331887		0.108568	0.0388365	0.219622				0.00738623	0.00136675	0		0.240505	0	0.00534455				0.0629949	0.103213	0.0744795		0.0436003	0.205466	0
		0.164348	0.0110361	0.0561227		0.00826685	0.0239163	0.0213375				0.318809	0	0		0.268612	0.0163888	0.0097046				0	0.236851	0.111386		0.0861342	0.111644	0.06038
		0.201658	0.0811429	0		0.011073	0.00413332	0.0125135				0.303004	0.058207	0.0796262		0.071779	0.0671369	0.0601667				0	0.247372	0.183212		0.0152137	0.0149527	0.0282151
		0.0399123	0.0362122	0.0272213		0.31303	0	0				0	0.218935	0.00587248		0.175989	0	0.048151				0.113844	0.094997	0.0917267		0.0038462	0.132334	0.169947
		0.0857937	0.131039	0.09115		0.0253998	0.00949405	0.00397142				0.0179871	0.0323535	0.0068549		0	0.188276	0.00281874				0.0531211	0.109888	0.0347148		0.132584	0.13581	0
		0.0220219	0.00417233	0.0487353		0.253733	0.0271357	0.0496499				0	0.421949	0		0	0.341022	0				0.0038173	0.0367316	0.0468221		0.0206908	0.0396858	0.0360503
		0.068243	0.116915	0.114815		0.262267	0	0.0508205				0.0359753	0.009662	0.00141462		0.11436	0.00398619	0.0220825				0.0118465	0.0098003	0.00661475		0.186595	0.152771	0
		0.0261753	0.0138436	0.114301		0.0294813	0.0880697	0				0.0176472	0.00677066	0.0527254		0.142345	0.0144274	0.0293945				0.00566715	0.103309	0.068977		0	0.25702	0
		0.00540209	0.154246	0.0496311		0.0407489	0.0150376	0.0142642				0.0424268	0.0189458	0.0284165		0.0490879	0.0174842	0.0247013				0.0381925	0.0260484	0.00680408		0.0174065	0.033199	0.0286173
		0.159643	0.11218	0.103284		0.00416779	0.0105113	0.0370659				0.00257296	0	0.021497		0.210965	0.00260809	0.0585691				0	0.153634	0.0686748		0.204534	0.0722754	0.0650732
		0.108957	0.038269	0.0204407		0.247146	0.07259	0.0587135				0	0.0062336	0.021192		0.188749	0	0.0940183				0.10234	0.0575399	0.0513256		0.0201464	0.0382208	0.0264323
		0.0515564	0.0244132	0.025451		0.113699	0.00261962	0.00257317				0.00144306	0.00131659	0.153046		0.104218	0.0474787	0.128489				0.00528678	0.122623	0.0155868		0.071779	0.0671369	0.0601667
		0.0147686	0.025704	0.0200828		0.357104	0	0				0	0.196032	0		0	0	0.243522				0.111373	0.20234	0.0323825		0.068303	0.0664398	0
		0.08557	0.0730922	0.12124		0	0	0.376246				0.144313	0.00136337	0.0510591		0.127506	0	0.123061				0	0.24673	0.00907975		0	0.341022	0
		0.0189507	0.127238	0.159475		0.00137119	0.0138072	0.0136417				0.346157	0	0		0.0714894	0	0.11001				0	0.0721397	0.250182		0.0705824	0.0714928	0.00132429
		0.156785	0.0741794	0.155658		0.0150826	0.00448293	0.0130598				0.00677061	0.0597744	0.0108658		0.117567	0.00255794	0.0692401				0.201658	0.0811429	0		0.288962	0.0552699	0.00389611
		0.076999	0.0186634	0.0822677		0.214854	0.00529533	0.0950688				0.153978	0	0.263714		0.00801783	0.0177732	0.0513119				0.026419	0.0893625	0.202228		0.142744	0.0186536	0.0410644
		0.0198413	0.121407	0.0831059		0.00661551	0.00742687	0.0115595				0	0.00930651	0.0384193		0.00126623	0	0.134579				0.0857937	0.131039	0.09115		0	0.183292	0.00130808
		0.0113486	0.121526	0.149101		0	0.0535367	0.0170274				0	0	0.352667		0.00561532	0	0.00284206				0.102966	0.0308607	0.0145095		0.0151057	0.0247771	0.0183557
		0.0909089	0.0301897	0.0931267		0.0098554	0.0662314	0.0773772				0	0	0.131783		0.0736227	0.159689	0.0708639				0.114729	0.0139246	0.214529		0.104218	0.0474787	0.128489
		0.0201593	0.118071	0.0176132		0.00549697	0.0107848	0.0091627				0.00831427	0.0338133	0.0338518		0.0232835	0.0963196	0.085605				0.068243	0.116915	0.114815		0.0145609	0.0515431	0.0125222
		0.0110304	0.098083	0.0151562		0.00411491	0.0748398	0.0194584				0.184444	0.229544	0		0.114398	0.130317	0.00728977				0.089113	0.057696	0.0854402		0.107208	0.190631	0.0249831
		0.0973267	0.247613	0.114558		0.0115247	0.0324552	0.0415143				0.0396627	0.0165651	0.0255293		0.039187	0.0245186	0.0252603				0.0457237	0.123757	0.00127403		0.157756	0.157639	0.025744
		0.076393	0.0239354	0.0118646		0	0.068867	0.0291938				0	0	0.0819284		0.00550661	0.151578	0				0.00540209	0.154246	0.0496311		0.0216881	0.108128	0.00141666
		0.123942	0.0488341	0.151929		0	0.236552	0				0	0.236851	0.111386		0.107136	0.0203942	0.0102163				0.159643	0.11218	0.103284		0	0.249562	0
		0.0065667	0.0126951	0.0338841		0.276218	0.0316605	0				0.171746	0	0.130916		0	0	0				0.108957	0.038269	0.0204407		0	0.1181	0.190628
		0.0175977	0.0231673	0.00799328		0	0.00263188	0.279313				0.0288672	0.00841704	0.0462154		0	0	0.166305				0.0515564	0.0244132	0.025451		0.00658408	0.0383158	0.0619282
		0.13742	0.188083	0		0.161413	0	0.164499				0.0728034	0.0291395	0.00251058		0.15544	0.0214418	0.070085				0.136103	0.22136	0.014082		0.0148566	0.00853422	0.00134208
		0.11614	0.00131377	0.0465521		0	0.114933	0.135777				0.00799389	0.0716808	0.0136484		0.038173	0.0167484	0.00381738				0.132369	0.0623929	0.0798363		0.0736227	0.159689	0.0708639
		0.0539264	0.016457	0.107739		0.0420273	0.00267773	0.0404142				0.113844	0.094997	0.0917267		0.00798731	0.0541477	0.0723638				0.0147686	0.025704	0.0200828		0.00550661	0.151578	0
		0.141494	0.200738	0		0.246606	0	0.0318056				0.132695	0	0.16255		0	0	0.247508				0.08557	0.0730922	0.12124		0.107136	0.0203942	0.0102163
		0.180072	0.113676	0.00137992		0	0.0169659	0.0937055				0.00566715	0.103309	0.068977		0.253542	0.0102947	0.0410125				0.0169679	0.200002	0.0366564		0	0.15762	0.00128672
		0	0.0205069	0.00528712		0.229558	0.00726888	0				0.151594	0.00969624	0.0361692		0	0.2057	0.131783				0.0189507	0.127238	0.159475		0.0386513	0.0581174	0.0116507
		0.205022	0	0.00938052		0	0.270316	0.19853				0.0198509	0	0		0.0215736	0.00127043	0.00724658				0.156785	0.0741794	0.155658		0.0624136	0.0966711	0.0706727
		0.0878246	0.007583	0.0361868		0.0117049	0.0386012	0.0299446				0.10234	0.0575399	0.0513256		0.236569	0.00256238	0.0638084				0.0117352	0.103623	0.0550982		0.0716482	0.263708	0.08465
		0.0765524	0	0.0280981		0	0.00471128	0.081003				0.0577782	0.0255657	0.137207		0.0284234	0.0211997	0.0360851				0.0198413	0.121407	0.0831059		0	0.2057	0.131783
		0.00680834	0.129483	0.00125946		0	0	0.373704				0.111373	0.20234	0.0323825		0.0912997	0.0081658	0.0363131				0.0345328	0.0851456	0.0608293		0.00840985	0.0237886	0.0102938
		0.141546	0.0027865	0.00125494		0	0.0340983	0.225489				0	0.0721397	0.250182		0.0119934	0.136421	0.115065				0	0.26276	0.0110447		0.0284234	0.0211997	0.0360851
		0.118296	0.0286588	0.0220612		0.0420108	0.0261578	0.0101906				0.0212798	0.0174314	0.0222576		0.031822	0.0119801	0.0178855				0.0113486	0.121526	0.149101		0.0119934	0.136421	0.115065
		0.328304	0	0		0.0413748	0.0520615	0.146424				0.00304767	0.00298019	0.064769		0.00825961	0.0179481	0.214859				0.0201593	0.118071	0.0176132		0.00535137	0.0109806	0.0253088
		0.0112342	0.017107	0.0139355		0.160381	0.136499	0.140646				0.201658	0.0811429	0		0.182359	0.0539609	0.0362043				0.0110304	0.098083	0.0151562		0.0701678	0.251102	0.00274399
		0.142148	0.0417699	0.0281453		0.0996348	0	0.0346585				0.0543122	0.0150103	0.121696		0.180776	0	0.128786				0.0973267	0.247613	0.114558		0.0449858	0.115048	0.00639998
		0.0948481	0.00545621	0		0.037477	0.0126012	0				0.053892	0.080819	0.165296		0.0493569	0.0423776	0.156978				0.0029684	0.222046	0.003971		0.0108147	0.0106244	0.0190799
		0.075879	0.0108287	0.00526399		0.329701	0	0				0.026419	0.0893625	0.202228		0.00556206	0.0122863	0.0385958				0	0.0295788	0.0769753		0.163874	0.0527705	0.107151
		0.0513705	0.0343143	0.0289929		0.191639	0.127515	0.0561577				0.0857937	0.131039	0.09115		0.00535137	0.0109806	0.0253088				0	0.25403	0		0.136832	0.0625907	0.0302413
		0.0667744	0.00279557	0.00405048		0.170625	0.0405787	0.138825				0.114729	0.0139246	0.214529		0.0113362	0.0145226	0.0333501				0.13742	0.188083	0		0.0177293	0.0714291	0.216647
		0.0246715	0.0343994	0.161542		0	0	0.272408				0.0966537	0.00135126	0.0158516		0.00414032	0.00280835	0.00868532				0.141494	0.200738	0		0	0.16327	0.155998
		0.0930045	0.180657	0		0.277514	0	0				0.068243	0.116915	0.114815		0	0.16327	0.155998				0	0.0205069	0.00528712		0.137693	0.202632	0.0110796
		0.368365	0	0.0133597		0.0149385	0.0476185	0.00258454				0.0457237	0.123757	0.00127403		0.137693	0.202632	0.0110796				0.179078	0.181892	0		0.00275043	0.0564696	0.100787
		0.00549008	0.00134976	0.0210401		0.0029262	0	0.148227				0.159643	0.11218	0.103284		0.00275043	0.0564696	0.100787				0.0878246	0.007583	0.0361868		0.172951	0.202362	0
		0.00254386	0.0700732	0.0339634								0.0515564	0.0244132	0.025451		0	0	0				0.00680834	0.129483	0.00125946		0.0068747	0.0269028	0.0440016
		0.158093	0	0.0207207								0.00259075	0.182781	0		0.0106215	0.00130032	0.0119291				0.118296	0.0286588	0.0220612		0.00306514	0.0287635	0.0559143
		0.0648693	0.087148	0.0639065								0.00262251	0.0929301	0		0.0289142	0.0120885	0.0120017				0.0376241	0.112123	0.0493154		0.234026	0.108426	0.0401472
		0	0	0.0135844								0.0703195	0.0288334	0.281457		0.127371	0	0				0.075879	0.0108287	0.00526399		0.0160063	0.0465386	0.00994931
		0.00451076	0.0304716	0.0326446								0.0955303	0.163358	0.0237503		0.00786086	0.0171477	0.0273704				0.00260624	0.0839398	0.0624042		0.00868667	0.0178611	0.017971
		0.101258	0.222038	0.0833801								0.08557	0.0730922	0.12124		0.0179852	0	0.106451				0.0667744	0.00279557	0.00405048		0.00958908	0.0249636	0.0111722
		0.174364	0	0.0159943								0.156785	0.0741794	0.155658		0.00559529	0.00840302	0.00255546				0.0246715	0.0343994	0.161542		0.00128888	0.309987	0
		0.049838	0.0972319	0.0336501								0	0.0388302	0.119878		0.00868667	0.0178611	0.017971				0	0.301051	0.00125257		0.0643059	0.0369412	0.00747755
		0.00985822	0.174247	0.0061129								0.0117352	0.103623	0.0550982		0.00128888	0.309987	0				0.0930045	0.180657	0		0.00826685	0.0239163	0.0213375
		0	0	0.00251772								0.010613	0	0		0.00826685	0.0239163	0.0213375				0	0.242498	0.0012641		0	0.329653	0.0600501
		0.00295589	0.0381077	0.0345024								0.0198413	0.121407	0.0831059		0.0284726	0.0605522	0				0.001255	0.228542	0.0184697		0.0284726	0.0605522	0
		0.0295171	0.0432471	0.0123065								0.0345328	0.0851456	0.0608293		0.109017	0.104089	0.198796				0.0859643	0.0972418	0.0168917		0.144943	0.213502	0.0230749
		0.118584	0.224611	0								0.0225172	0.0491963	0.079026		0.366424	0	0				0.00254386	0.0700732	0.0339634		0.0138996	0.0243441	0.00756861
		0.158335	0.00820833	0								0.0113486	0.121526	0.149101		0.0105598	0	0.0673736				0.0908354	0.0532056	0.0317474		0.0183615	0.00997824	0.020807
		0.0186021	0.00127469	0.0128683								0.17788	0.0383839	0.12633		0.0183615	0.00997824	0.020807				0.00558706	0.021102	0.030022		0	0.377929	0.0699767
		0.00812115	0.0419004	0								0.0781361	0.0105496	0.0130482		0.251053	0	0.00134982				0.0547772	0.22122	0		0.313798	0.144577	0
		0.0212942	0.172987	0								0.0462348	0.00253828	0.00134051		0	0.377929	0.0699767				0	0.00673331	0.186833		0.00545943	0.0109956	0.00262233
		0.106989	0.0640851	0								0	0	0		0.00579495	0.0151222	0.0195983				0.0648693	0.087148	0.0639065		0.253733	0.0271357	0.0496499
		0.130558	0.113017	0.128244								0.0110304	0.098083	0.0151562		0.0258255	0.00925702	0.0102437				0.0717519	0.138537	0.0128906		0.0523503	0.00266353	0.00706296
		0	0.06221	0.301891								0.0973267	0.247613	0.114558		0.0553483	0.0143699	0.0184054				0	0.098063	0.075157		0	0.22591	0.0431227
		0.183379	0.0630094	0.0520439								0.076393	0.0239354	0.0118646		0.0253998	0.00949405	0.00397142				0.0528537	0.0464096	0.0121513		0.0294813	0.0880697	0
		0.261184	0	0.126826								0.0029684	0.222046	0.003971		0.0523503	0.00266353	0.00706296				0.101258	0.222038	0.0833801		0.00416779	0.0105113	0.0370659
		0.123519	0.122204	0.149191								0	0.0295788	0.0769753		0	0	0.279849				0.152004	0.114974	0.0723117		0.178815	0.118134	0.154427
		0.117335	0.15203	0.019422								0.103121	0.00275541	0.029978		0	0.22591	0.0431227				0	0.282058	0		0.0246839	0.0163143	0.0264894
		0.190398	0.00799747	0.0293698								0	0.25403	0		0.10903	0.00788593	0.138618				0.131947	0.259416	0		0.247146	0.07259	0.0587135
		0.0592487	0.1796	0.186961								0.0065667	0.0126951	0.0338841		0.117704	0.0540549	0.281769				0.147454	0.230905	0.0885547		0.0391658	0.144413	0.256172
		0.0922551	0.0568031	0.228815								0.0561591	0	0.00400334		0.0150009	0.0280685	0.0280961				0.049838	0.0972319	0.0336501		0.00265667	0.160626	0.00127443
		0.301854	0	0								0.00795575	0.016832	0.0131383		0.262267	0	0.0508205				0.00985822	0.174247	0.0061129		0.0150826	0.00448293	0.0130598
		0.0942512	0.0190707	0								0.13742	0.188083	0		0.0107979	0.00692566	0.00128031				0	0.104174	0.132667		0	0.368559	0
		0.0671128	0.13343	0.208159								0.0195093	0.00674069	0.0121939		0.00127676	0.00813433	0.0432091				0	0.11144	0.270653		0	0.0535367	0.0170274
		0	0.135566	0.00541793								0.0140713	0.00269648	0.00282385		0.00416779	0.0105113	0.0370659				0.00295589	0.0381077	0.0345024		0.0143902	0.0164195	0.00546136
		0.202759	0	0								0	0.0205069	0.00528712		0.200756	0.0433555	0.0300222				0.0343063	0.243631	0		0.111271	0.233908	0.0419959
		0.0081171	0.0319045	0.0233781								0.179078	0.181892	0		0.0246839	0.0163143	0.0264894				0.118584	0.224611	0		0.00549697	0.0107848	0.0091627
		0.0153383	0.138084	0								0.0027176	0.00263957	0.0576371		0.113699	0.00261962	0.00257317				0.0185235	0.0851804	0.0897624		0.0769248	0.0392231	0.0379928
		0.00665092	0.0171319	0.0104487								0.0506726	0	0.0292719		0.0758397	0.180626	0.114221				0	0.209909	0		0.00411491	0.0748398	0.0194584
		0.205904	0.0214276	0.0128742								0.0112342	0.017107	0.0139355		0.0150826	0.00448293	0.0130598				0.0110144	0.0954785	0.163099		0.189613	0.174776	0
		0.0146144	0.0806029	0.013914								0.014569	0.0232057	0.00651013		0.214854	0.00529533	0.0950688				0.0882097	0.0895677	0.0795087		0.0115247	0.0324552	0.0415143
		0	0.12059	0.0200829								0.0513705	0.0343143	0.0289929		0.184968	0.0596192	0.0899646				0.0180715	0.320504	0		0	0.194613	0.171839
		0.0357108	0.0065106	0.00257491								0.0602189	0.0131224	0.00503975		0.00419381	0.0288853	0.0278924				0.00812115	0.0419004	0		0	0.068867	0.0291938
		0.0246637	0.0135774	0.033917								0.0667744	0.00279557	0.00405048		0.214188	0	0.0109422				0.0212942	0.172987	0		0	0.236552	0
		0.00921432	0.00135979	0.00823618								0.368365	0	0.0133597		0	0.0610336	0.0236834				0.0731183	0.0866864	0.00794201		0.131863	0.220811	0
		0.0486715	0.0170906	0.00127793								0	0.242498	0.0012641		0.0769248	0.0392231	0.0379928				0.106989	0.0640851	0		0.0818372	0.182396	0.0770471
		0.019374	0.0976948	0.0131975								0.00254386	0.0700732	0.0339634		0.189613	0.174776	0				0.121965	0.0695797	0		0	0.133827	0.248999
		0	0.340369	0								0.0908354	0.0532056	0.0317474		0.0115247	0.0324552	0.0415143				0.15317	0.265847	0		0.00281306	0.110452	0
		0.0409342	0.0850826	0.0102858								0.00803144	0.00276712	0.00294884		0.0818372	0.182396	0.0770471				0.130558	0.113017	0.128244		0.18395	0.103708	0.0712641
		0.008405	0.0159425	0.0302031								0.0960925	0.0164299	0.0313328		0	0.133827	0.248999				0.0569653	0.268362	0.048181		0	0.0484802	0.00538998
		0.0053536	0.011605	0.0459611								0.0717519	0.138537	0.0128906		0.200762	0.00129686	0.242014				0.0185457	0.0815941	0.00571673		0.0171166	0.0352695	0.0507863
		0.00983905	0.260398	0.086035								0.00451076	0.0304716	0.0326446		0.0171166	0.0352695	0.0507863				0.00675521	0.0361517	0.0268719		0.243617	0.046494	0.0660612
		0.0567593	0.0482722	0.0213982								0.0528537	0.0464096	0.0121513		0	0.00263188	0.279313				0	0.06221	0.301891		0	0.411149	0
		0.0102603	0.0684229	0.00414803								0.152004	0.114974	0.0723117		0	0.0012804	0.0992499				0.0654205	0.140302	0		0.135849	0.252305	0.0663872
		0.025073	0.0219195	0								0.121081	0.0763005	0.00518879		0.0420273	0.00267773	0.0404142				0.00260407	0.235493	0.0258372		0	0.114933	0.135777
		0.0322933	0.0191225	0.0326638								0.00985822	0.174247	0.0061129		0	0.0327933	0				0	0.143248	0.00943915		0	0.141494	0.181593
		0.0676577	0.011626	0.149968								0	0.104174	0.132667		0	0	0.313156				0.00393096	0.149751	0.00439958		0.00931018	0.0112033	0.00674812
		0.0667648	0.0853618	0.00258924								0.0606163	0.0368099	0.105924		0	0.0169659	0.0937055				0.183379	0.0630094	0.0520439		0	0.0327933	0
		0.138755	0.140061	0.0039587								0.0374696	0.20022	0		0.279805	0	0				0.00663232	0.129745	0		0	0.114564	0
		0.0606397	0.112585	0.0585255								0	0.11144	0.270653		0.0117049	0.0386012	0.0299446				0.166141	0.0403919	0		0.196734	0.176172	0.109248
		0.0105436	0.0100069	0.00966286								0.00295589	0.0381077	0.0345024		0.0132673	0.00430229	0.00812517				0.00131334	0.0479515	0.0179191		0.0237792	0.0430931	0.354928
		0.0146051	0.0817341	0.0116397								0.0295171	0.0432471	0.0123065		0	0	0.328386				0	0.29023	0		0.102681	0.0972807	0.030727
		0.13649	0.0711936	0								0.0343063	0.243631	0		0.329701	0	0				0.0316796	0.115107	0		0	0.270316	0.19853
		0.0495849	0.00648156	0.00903936								0	0.209909	0		0.170625	0.0405787	0.138825				0.117335	0.15203	0.019422		0.0117049	0.0386012	0.0299446
		0.111062	0.0428696	0.0649703								0.0104398	0.0505394	0.00268629		0.00268908	0.0506515	0.0180298				0.0592487	0.1796	0.186961		0	0.0340983	0.225489
		0.0925068	0	0.22025								0.158335	0.00820833	0								0.0922551	0.0568031	0.228815		0.0413748	0.0520615	0.146424
		0.146332	0	0.130771								0.0882097	0.0895677	0.0795087								0.0671128	0.13343	0.208159		0.160381	0.136499	0.140646
		0.0555655	0.0134907	0.110009								0.0180715	0.320504	0								0.0125061	0.154268	0.101705		0	0.326277	0
		0.140894	0.0836368	0.0946289								0.00812115	0.0419004	0								0.0113752	0.0159282	0.00770549		0.037477	0.0126012	0
		0	0	0.228995								0.0212942	0.172987	0								0	0.135566	0.00541793		0.191639	0.127515	0.0561577
		0.0516182	0.00128358	0.0600372								0.0390815	0.00776738	0.00500527								0.0081171	0.0319045	0.0233781		0.170625	0.0405787	0.138825
		0.155348	0.137331	0								0.121965	0.0695797	0								0.00956271	0.00932538	0.00258952		0.159864	0.0335564	0.130808
		0.141644	0.0939481	0.0594416								0.130558	0.113017	0.128244								0.0153383	0.138084	0		0.0149385	0.0476185	0.00258454
		0.0337305	0.00648793	0.0282622								0.0185457	0.0815941	0.00571673								0.0766927	0.145751	0.153634
		0.105917	0.0392429	0.00130753								0.265891	0	0.0462972								0.112077	0.126221	0.0177182
		0.0875712	0.208062	0.0366947								0.00675521	0.0361517	0.0268719								0	0.304861	0.00763217
		0.349595	0.104633	0								0	0.06221	0.301891								0.0715961	0.0424553	0.0352462
		0.00544944	0.00844496	0.0519172								0.0654205	0.140302	0								0.0117282	0.0278871	0.0106399
		0.0685248	0.0411678	0.217972								0	0.00139272	0								0	0.0494084	0.0667472
		0	0.0647834	0								0.183379	0.0630094	0.0520439								0	0.144022	0.0307482
		0	0	0.211265								0.313392	0	0								0.0691412	0.0454602	0.0636055
		0.166105	0.103676	0.165204								0.0615112	0.0657248	0.0464241								0.0146144	0.0806029	0.013914
		0.00647138	0.00532581	0.113589								0.00826815	0.0755163	0								0	0.12059	0.0200829
		0.0633529	0.286699	0.0497287								0.0922551	0.0568031	0.228815								0.0249	0.0553184	0
		0.0685243	0.0511891	0.140709								0.301854	0	0								0	0.131106	0
		0.0288824	0.010063	0.109185								0.0170189	0.00575716	0.0255481								0.0158911	0.0806335	0.011466
		0.0462678	0.0243684	0.0039785								0.0113752	0.0159282	0.00770549								0.0927353	0.0118527	0.0277686
		0.160115	0.0624331	0.0800683								0.0871649	0.0458256	0.108641								0.0479747	0.203128	0
		0.0184714	0.00256082	0.0498822								0	0.135566	0.00541793								0.00426561	0.043261	0
		0.0335183	0.0117893	0.0139673								0.202759	0	0								0.0486715	0.0170906	0.00127793
		0.285436	0.0925005	0.0590523								0.112077	0.126221	0.0177182								0.019374	0.0976948	0.0131975
		0.0403024	0.0491843	0.0107762								0	0.304861	0.00763217								0	0.340369	0
		0.00780333	0.0115839	0.0286498								0.0231213	0.00573637	0.0299248								0.0409342	0.0850826	0.0102858
		0.0555091	0.045859	0.171509								0.00665092	0.0171319	0.0104487								0	0.240815	0.0341208
		0.219479	0.011784	0.0983956								0.0440328	0.016113	0.0454932								0	0.305958	0
		0.118778	0.015002	0.139049								0.0465788	0.138986	0.117901								0.025555	0.0158781	0.0108804
		0.0636681	0.0461	0.180881								0.0146144	0.0806029	0.013914								0.00983905	0.260398	0.086035
		0.114648	0.149907	0.0209924								0.0645259	0.00385089	0.0158248								0.0434307	0.0598564	0.0744642
		0.00973331	0	0.140277								0.172397	0	0.0390411								0.0567593	0.0482722	0.0213982
		0.209411	0.0678861	0.0917402								0	0.12059	0.0200829								0.0102603	0.0684229	0.00414803
		0.176205	0.137695	0.0352991								0.0512577	0.0118038	0.0343951								0.254716	0.107778	0
		0.175198	0.0982344	0.0608265								0.0249	0.0553184	0								0.00585658	0.0134515	0.00838849
		0.087696	0.14587	0.0444741								0	0	0.00658075								0.0112108	0.0957994	0.0185909
		0.0777103	0.144247	0.0871712								0.0357108	0.0065106	0.00257491								0.0721309	0.243295	0.011604
		0	0.25286	0.0817798								0.137242	0.281518	0								0.229957	0.119838	0.00125482
		0.285977	0.037032	0.00264212								0.0158911	0.0806335	0.011466								0.0999434	0.0388653	0.0938518
		0	0.232855	0.00841518								0.0479747	0.203128	0								0.102734	0.32201	0
		0.293368	0	0.00527337								0.00426561	0.043261	0								0.0911911	0.0610229	0.011427
		0.199869	0	0.103961								0.101202	0.00807606	0								0.166241	0.242285	0.026204
		0.0175853	0.180673	0.10832								0.00921432	0.00135979	0.00823618								0.149337	0.082055	0
		0.149724	0.111506	0.0800489								0.0486715	0.0170906	0.00127793								0.0317824	0.205977	0
		0.248389	0.0156943	0.00915694								0	0.340369	0								0.138755	0.140061	0.0039587
		0.17423	0.0660182	0.0859822								0.0326317	0.00812586	0.00279685								0.0606397	0.112585	0.0585255
		0.0152145	0.0781148	0.0935859								0.0083239	0.00714076	0.0194963								0.0829517	0.156654	0.0413625
		0.017799	0.15058	0.0980401								0.008405	0.0159425	0.0302031								0.0473728	0.117835	0
		0.140797	0.0132929	0.0703866								0.0053536	0.011605	0.0459611								0.0146051	0.0817341	0.0116397
		0.295347	0.0391709	0.0869768								0.0102603	0.0684229	0.00414803								0.191183	0.0931808	0.0762878
		0.0596545	0.033536	0.0297171								0.0081702	0.00278472	0								0.13649	0.0711936	0
		0.348284	0	0								0.254716	0.107778	0								0.111062	0.0428696	0.0649703
		0.0147985	0.100918	0.166533								0.00585658	0.0134515	0.00838849								0.0597453	0.176541	0
		0.00491228	0.103468	0.129437								0.0112108	0.0957994	0.0185909								0.00279649	0.0531442	0.0112016
		0.0109308	0.00691859	0.256784								0.0110663	0.00453156	0.0173722								0.00125383	0.059723	0.0187262
		0.24577	0.0390779	0.0241426								0.0322933	0.0191225	0.0326638								0.00418079	0.155944	0.142719
		0.0444363	0.154303	0.130565								0.229957	0.119838	0.00125482								0.198101	0.239739	0
		0.0380774	0.0262457	0.192858								0.252487	0	0.122083								0.140894	0.0836368	0.0946289
		0.249768	0.0090458	0								0.065227	0.134	0.0056178								0.146135	0.107449	0.00401257
		0.166159	0.0247833	0.0185767								0.00413014	0.070627	0.00888551								0.155348	0.137331	0
		0.0287238	0.105949	0.0197505								0.0607757	0.00132016	0.010831								0.141644	0.0939481	0.0594416
		0.0134081	0.274454	0.0866049								0.0765398	0.104427	0.0187976								0.157633	0.0518519	0
		0.287874	0	0.0415839								0.0911911	0.0610229	0.011427								0.0990085	0.120329	0.00531149
		0.203265	0.141049	0.00125182								0.18537	0	0.0897928								0.120227	0.192061	0.0597823
		0.00260303	0.157029	0.00909884								0.147369	0.00533641	0								0.0337305	0.00648793	0.0282622
		0.069298	0.237413	0.0261942								0	0.0139704	0.0100625								0.0513293	0.085471	0.0179038
		0	0.0404335	0.149672								0.0494462	0.111525	0								0.0966579	0.227781	0.0981166
		0.00594064	0.106006	0.158631								0.166241	0.242285	0.026204								0.105917	0.0392429	0.00130753
		0.0480888	0.0914416	0.221147								0.138755	0.140061	0.0039587								0.0875712	0.208062	0.0366947
		0	0.0853469	0.152525								0.260046	0.0984333	0.0215076								0.349595	0.104633	0
		0.115035	0.143169	0.0461241								0.0606397	0.112585	0.0585255								0.00251307	0.13603	0
		0.121443	0.0504411	0.0486794								0.0829517	0.156654	0.0413625								0.069054	0.174737	0.110673
		0.11231	0.197242	0								0.13649	0.0711936	0								0	0.0647834	0
		0.0588544	0.0344002	0.168807								0.230723	0.0644473	0								0	0.234212	0
		0.307165	0	0.053649								0.0291333	0.010556	0								0.00397455	0.222533	0
		0.181319	0.096067	0.0701343								0.00289718	0.0157663	0.00427769								0.166105	0.103676	0.165204
		0	0.0168575	0.386226								0.137534	0.0679033	0.0420006								0.015439	0.0304554	0.0191519
		0.100065	0.151034	0.108165								0.0925068	0	0.22025								0.239391	0.191225	0.0205879
		0.0337487	0.139079	0.127789								0.108215	0.0615682	0.0118747								0.0633529	0.286699	0.0497287
		0.128338	0.0780253	0.125039								0.22947	0	0.133987								0	0.173645	0
		0.1082	0.156672	0.146758								0.0555655	0.0134907	0.110009								0.0685243	0.0511891	0.140709
		0.0050974	0.172144	0.0748401								0.00418079	0.155944	0.142719								0.0288824	0.010063	0.109185
		0.0638858	0.0209351	0.00397257								0.198101	0.239739	0								0.12773	0.262989	0.0381708
		0.0684704	0.0434754	0.102237								0.140894	0.0836368	0.0946289								0.0580328	0.0643832	0.191387
		0.095033	0.124929	0.10084								0.23852	0	0								0.196563	0.122546	0.090314
												0.155348	0.137331	0								0.0462678	0.0243684	0.0039785
												0.121944	0.115677	0.10731								0.164583	0.218887	0
												0.0337305	0.00648793	0.0282622								0.0976795	0.0871419	0.0573543
												0.100612	0.0365157	0.135768								0.285436	0.0925005	0.0590523
												0.168376	0.151197	0								0.0403024	0.0491843	0.0107762
												0.00995493	0.00661119	0.00701038								0.00780333	0.0115839	0.0286498
												0.105917	0.0392429	0.00130753								0.0636681	0.0461	0.180881
												0.21119	0.088783	0								0.176205	0.137695	0.0352991
												0.349595	0.104633	0								0.087696	0.14587	0.0444741
												0.0327929	0.00798331	0.0112121								0.0777103	0.144247	0.0871712
												0	0.0647834	0								0.150114	0.202673	0.00327843
												0.0949705	0.185152	0.0304925								0	0.25286	0.0817798
												0.0538504	0.0757036	0								0.285977	0.037032	0.00264212
												0.166105	0.103676	0.165204								0	0.232855	0.00841518
												0.0111562	0.0348549	0.0173891								0.0447521	0.177276	0.0302693
												0.00647138	0.00532581	0.113589								0	0.231485	0.0112438
												0.0942408	0.0544634	0.0329653								0	0.235224	0
												0.0633529	0.286699	0.0497287								0	0.207799	0.0961901
												0.0923067	0.106448	0.122126								0	0.250839	0.0813418
												0.124869	0.0123892	0.0289597								0.0175853	0.180673	0.10832
												0.25454	0.0353626	0.168226								0.0530387	0.157601	0.0249868
												0.209776	0.165573	0.102995								0.248389	0.0156943	0.00915694
												0.0288824	0.010063	0.109185								0.087116	0.153579	0.141043
												0.131976	0.00129182	0.0671544								0.017799	0.15058	0.0980401
												0.0580328	0.0643832	0.191387								0.118934	0.151207	0.0984258
												0.0147066	0.013259	0.00970242								0.144487	0.129274	0.00128809
												0.00781585	0.0199572	0.0795318								0.0309169	0.135767	0.0356253
												0.0462678	0.0243684	0.0039785								0.0147985	0.100918	0.166533
												0.0434973	0.00780757	0.0644575								0.122703	0.0591787	0.146984
												0.0976795	0.0871419	0.0573543								0.0371973	0.109365	0.172344
												0.160115	0.0624331	0.0800683								0	0.155598	0.0748538
												0.145557	0.0319512	0.218928								0.168492	0.0538823	0.0307013
												0.0428127	0.0255729	0.067144								0.036397	0.123459	0.137567
												0.182437	0.156852	0								0.0444363	0.154303	0.130565
												0.285436	0.0925005	0.0590523								0.0862903	0.192164	0.066791
												0.00534771	0.00307801	0.123046								0.0134081	0.274454	0.0866049
												0.153114	0.0794304	0								0.0188535	0.159289	0.0616541
												0.0121017	0.00262162	0.212789								0.210046	0.0469088	0.113905
												0.0987891	0.123683	0.0183822								0.0153604	0.151579	0.017203
												0.219479	0.011784	0.0983956								0.203265	0.141049	0.00125182
												0	0.206005	0.0597483								0.00260303	0.157029	0.00909884
												0.00973331	0	0.140277								0	0.258021	0
												0.298543	0	0								0.069298	0.237413	0.0261942
												0.188807	0.0561416	0.0251659								0	0.0404335	0.149672
												0.0777103	0.144247	0.0871712								0.00594064	0.106006	0.158631
												0.285977	0.037032	0.00264212								0	0.0853469	0.152525
												0.293368	0	0.00527337								0.100511	0.161277	0.0817791
												0.245174	0.089258	0.0102709								0.115035	0.143169	0.0461241
												0.252925	0.0170063	0.0162655								0.11231	0.197242	0
												0	0.231485	0.0112438								0.0588544	0.0344002	0.168807
												0	0.207799	0.0961901								0.220063	0.0803567	0.0626817
												0	0.250839	0.0813418								0.181319	0.096067	0.0701343
												0.295347	0.0391709	0.0869768								0.100065	0.151034	0.108165
												0.348284	0	0								0.0337487	0.139079	0.127789
												0.144487	0.129274	0.00128809								0.0304943	0.0546635	0.0412282
												0.0147985	0.100918	0.166533								0	0.451166	0.00463247
												0.0371973	0.109365	0.172344								0.214831	0.115776	0.0394016
												0.00491228	0.103468	0.129437								0.128338	0.0780253	0.125039
												0.168492	0.0538823	0.0307013								0.031467	0.135251	0.0783472
												0.24577	0.0390779	0.0241426								0	0.212125	0
												0.0152313	0.0946998	0.0980267								0.185249	0.0929777	0.0363413
												0.0272667	0	0.21132								0.1082	0.156672	0.146758
												0.0380774	0.0262457	0.192858								0.123946	0.23671	0.0177726
												0.249768	0.0090458	0								0.0050974	0.172144	0.0748401
												0.0112592	0.251859	0.0185625								0.160531	0.187662	0.0039084
												0.0134081	0.274454	0.0866049								0.0684704	0.0434754	0.102237
												0.106683	0.0692123	0.169312								0.095033	0.124929	0.10084
												0.210046	0.0469088	0.113905								0.0595709	0.122589	0.144212
												0.0740939	0.113339	0.179929
												0.203265	0.141049	0.00125182
												0.128881	0.0947062	0.108179
												0.183317	0.0366394	0.0116885
												0.164583	0.151575	0.0360955
												0.11231	0.197242	0
												0.0588544	0.0344002	0.168807
												0.220063	0.0803567	0.0626817
												0.190303	0.00838734	0.136017
												0.181319	0.096067	0.0701343
												0.100065	0.151034	0.108165
												0.0337487	0.139079	0.127789
												0.0304943	0.0546635	0.0412282
												0.132769	0.0543409	0.089429
												0.0746486	0.0156865	0.0173256
												0.1082	0.156672	0.146758
												0.0050974	0.172144	0.0748401
												0.014731	0.298184	0.0218194
												0.140772	0.00409491	0.0585956
												0.0638858	0.0209351	0.00397257
												0.171788	0.0173777	0.00568599
												0.0684704	0.0434754	0.102237
												0.095033	0.124929	0.10084
												0	0.0834789	0.124841
