# Supplementary material for: Hippocampus as a sorter and reverberatory integrator of sensory inputs
Source: Nat Commun. 2022 Dec 20;13:7413. doi: 10.1038/s41467-022-35119-2 (PMC9768143; doi:10.1038/s41467-022-35119-2)
Supplement: Supplementary file 8 — Source Data [file 41467_2022_35119_MOESM8_ESM.zip › Source Data File/Source Data File/Source Data Fig.6.xlsx]

## Sheet: Fig6a
CS cells
Baseline	Baseline	CS	CS	US	US	ITI-1	ITI-1	ITI-2	ITI-2	Rest	Rest		ITI-1 latter 9s	ITI-1 latter 9s
ctrl	KO	ctrl	KO	ctrl	KO	ctrl	KO	ctrl	KO	ctrl	KO		ctrl	KO
0.0108928	0.0259959	0.347738	0.0561662	0	0	0.145063	0.131452	0.089966	0.092997	0.104477	0.0643969		0.0484286	0.0256159
0.024904	0.0070124	0.113449	0.02491	0.00532615	0	0.0073949	0.119683	0.213259	0.22929	0.0150594	0.13388		0	0.117835
0.0031291	0.0353971	0.0104357	0.0963268	0.024706	0.00503712	0	0.031208	0.00555337	0.0876996	0.015291	0.0670877		0	0.0520133
0.00107299	0.0323069	0.00274883	0.0752365	0	0.00523678	0.00100469	0.0877231	0	0.0900471	0.0764963	0.125625		0.00167448	0.0537533
0.0675648	0.00203793	0.148644	0.021486	0.0159873	0.0477038	0.0263696	0.0914688	0.0338658	0.161801	0.0120676	0.0971856		0	0.00362043
0.00217265	0.02647	0.00883113	0.117035	0	0.139111	0.00227951	0.0156038	0.011153	0.0274975	0.0585221	0.0807648		0.00379919	0
0.00210176	0.0087565	0.0122722	0.121206	0	0	0.00223558	0.0320241	0.00218589	0.139848	0.0142409	0.105761		0.00372597	0.0202564
0.00113701	0.00349325	0.0058538	0.0374407	0	0.0597301	0.00102426	0.0821243	0.00431741	0.0326242	0.019973	0.0752372		0.0017071	0.0262575
0.0593903	0.0319158	0.26372	0.0934807	0	0.31699	0	0.0575893	0	0.184937	0.0815251	0.101405		0	0.0792305
0.0185336	0.013835	0.0384777	0.0714156	0	0.639255	0.0199995	0.281212	0.028812	0	0.0196076	0.0308809		0.0195593	0.0176747
0.015846	0.0302696	0.0487841	0.186486	0.020385	0	0	0.233771	0.0857938	0.00968679	0.0317217	0.11432		0	0.199056
0.111089	0.0815355	0.277612	0.268338	0	0.00511327	0.146632	0.010642	0.05356	0.0163077	0.0219908	0.117592		0.193792	0.0177367
0.00768651	0.0228268	0.122387	0.217387	0	0.459072	0.176791	0.267938	0	0	0.0263597	0.117078		0.095206	0.0107738
0.020741	0.00443965	0.111187	0.301387	0	0.0473102	0.10287	0.142386	0.347706	0	0.02911	0.0942742		0.151161	0.0808652
0.0141572	0.0674639	0.20567	0.299549	0	0	0.205247	0	0.107668	0.0706937	0.150665	0.0353872		0.0838225	0
0.101249	0.054095	0.284155	0.335053	0.126814	0.034924	0.0571709	0	0.0472587	0.0212284	0.0183973	0.0952365		0.0295737	0
0.0501364	0.0107151	0.208611	0.0615743	0.109986	0.0101482	0.129691	0.319832	0.268819	0.00896838	0.0831109	0.0973467		0.140176	0.132496
0.00415294	0.05199	0.0110917	0.129326	0.415714	0.0480671	0	0.0228962	0	0.00315631	0.117616	0.0257009		0	0
0.00420131	0.00602571	0.0593213	0.0639291	0	0	0	0.282472	0.254028	0	0.106149	0.126483		0	0.0260215
0.00933226	0.0537438	0.0835518	0.254224	0	0	0.273451	0.0685754	0.0526647	0.0883365	0.124476	0.106526		0.253817	0.100842
0.0546929	0.0622066	0.127712	0.19001	0.0984417	0.110204	0.0932382	0	0.0749209	0.00848302	0.0282337	0.0538487		0.0952912	0
0.109066	0.00203296	0.39051	0.0679221	0	0	0	0.199464	0.101022	0.0264402	0.00931923	0.0226883		0	0.0099894
0.12152	0.0233389	0.402188	0.259458	0	0.00602942	0	0.00103562	0	0.00102785	0.105098	0.0710303		0	0.00172604
0.00219311	0.0301271	0.0105513	0.0888145	0.925564	0.194494	0.0291359	0.122403	0.00105069	0.0379228	0.0338632	0.0558066		0	0.0844403
0.0985573	0.0566772	0.301735	0.221858	0.172345	0.0350418	0.0167191	0	0	0.00769106	0.0360416	0.0557934		0	0
0.0818773	0.0128579	0.204072	0.0438238	0	0.0802426	0.0192736	0.00476174	0.168669	0.0257489	0.0849579	0.0297869		0	0.00793623
0.0153282	0.0408759	0.19715	0.139453	0.209793	0	0.0445669	0.0159086	0.12337	0.0450093	0.0984651	0.0546154		0	0
0.00676774	0.00413736	0.0662668	0.121219	0	0.0184993	0	0.0140424	0.00484807	0.181064	0.0630291	0.0581017		0	0.0148286
0.0525617	0.00802094	0.177572	0.0846175	0	0.0583961	0.130832	0.031576	0.186459	0.21871	0.0254846	0.128608		0.135941	0.0471929
0.00889698	0.021152	0.0789764	0.254977	0.233966	0.0053628	0.242702	0.038479	0.158277	0.0345505	0.120748	0.0834256		0.128065	0.0210915
0.00557998	0.0258852	0.141843	0.137624	0.0454784	0	0.0247418	0.215256	0.0885872	0	0.0719667	0.0996421		0	0.266023
0.0555259	0.0458653	0.170853	0.170823	0.0229847	0.247576	0.408753	0.083946	0	0.115107	0.0487079	0.0920945		0.152877	0.0283024
0.031225	0.00208773	0.198913	0.318783	0	0.231332	0.176278	0.0280936	0.0991185	0.00841263	0.0977566	0.0975098		0.0914355	0
0.063034	0.0175622	0.150487	0.151271	0	0.540206	0	0.196543	0	0.0131113	0.0524138	0.123318		0	0.1072
0.052168	0.00561054	0.146024	0.0552694	0	0.0163019	0.0765162	0.161581	0.167437	0	0.108394	0.0391866		0.106291	0.231297
0.0506408	0.0491496	0.104984	0.222934	0.0103251	0	0.102986	0	0.0806689	0.00102966	0.100499	0.0431797		0.11759	0
0.0538546	0.00593116	0.249714	0.0191062	0	0.253312	0.151185	0.253574	0.0338336	0.0091479	0.116438	0.00488356		0.155242	0.07969
0.0136501	0.0283367	0.0589072	0.0742379	0.0814217	0.0504896	0.016347	0.0860535	0.0113721	0	0.11843	0.0829001		0.0127759	0.0764829
0.0213699	0.00353776	0.225382	0.00985509	0.12371	0	0.145704	0.00600923	0	0.0313356	0.0991382	0.056136		0.107757	0.0100154
0.0163721	0.0183626	0.0346758	0.0489722	0.0271403	0	0.310061	0.0111013	0.0371814	0.106476	0.089382	0.0366245		0.226086	0.0114124
0.0144718	0.00212139	0.0582454	0.012697	0.0285095	0	0.0620196	0.175449	0.0351833	0.0158304	0.108961	0.025731		0.0742962	0.0804752
0.00103266	0.0252469	0.0278976	0.430476	0.163969	0.159813	0.196049	0.0410493	0	0	0.103658	0.063847		0.274073	0.00535221
0.0176985	0.0380855	0.206094	0.18457	0	0	0.108692	0.00322116	0.136965	0.0364773	0.0869754	0.0305505		0.0954649	0.00350364
0.016105	0.00207562	0.0916988	0.0209661	0.0866144	0.0488326	0.0578718	0.0254743	0.162303	0.0337692	0.121994	0.0503549		0	0.0389558
0.00567675	0.02898	0.11521	0.0938901	0.01778	0.00547638	0.00651622	0.131975	0.0288851	0.0724928	0.0248253	0.0645778		0.00732559	0.0783605
0.014594	0.00947701	0.0392093	0.0209046	0.00538069	0	0.119172	0.00758286	0.0353936	0.0099251	0.110035	0.016905		0.169277	0.00916812
0.00798849	0.0168564	0.0171813	0.140078	0	0	0.0509695	0.185316	0.0669385	0.00834083	0.110404	0.03424		0.0300327	0.216129
0.0136898	0.0149237	0.0400316	0.110698	0	0	0.0824061	0.0100242	0.00777735	0.0603394	0.0546688	0.0829399		0.048488	0
0.0279448	0.00544806	0.210783	0.0131152	0.0345237	0.0051795	0.00427496	0.051381	0.0219639	0.020284	0.0902298	0.0183088		0	0.021772
0.0058146	0.0171948	0.0141055	0.0678928	0.0347443	0.0238703	0.0236464	0.0212189	0.00457639	0.0341388	0.00486945	0.100811		0.0394106	0.0204332
0.0357342	0.0831921	0.107089	0.31231	0.264533	0	0.340197	0.0468056	0.0182211	0.025909	0.12208	0.0960826		0.00355164	0
0.0302926	0.0268548	0.2015	0.0719528	0.0999143	0.165144	0.0667737	0.147292	0.0068376	0.101254	0.0753212	0.0915977		0.111289	0.0147373
0.0100335	0.0124071	0.0401796	0.0846521	0.168538	0.0473187	0.0473463	0.0184003	0.00235223	0.0267232	0.0623602	0.121972		0.0650504	0.0268078
0.0261665	0.014782	0.101027	0.369242	0	0	0.00917959	0.00106391	0.00100782	0	0.0897183	0.133135		0.00734691	0
0.00330023	0.0733612	0.0238571	0.164865	0.0501736	0	0.0109411	0.122991	0.0310944	0.116998	0.0643765	0.0680881		0	0.00168183
0.0147537	0.00539996	0.2014	0.0331111	0.0734854	0.11069	0.0753748	0.108465	0.200063	0.0107617	0.099885	0.0188609		0.125625	0.0352493
0.00544255	0.00106537	0.0177731	0.209656	0.00519846	0	0.106587	0.204464	0.00342432	0.0111884	0.0210766	0.0132598		0.0224178	0.266882
0.0172297	0.00102496	0.0359396	0.502591	0.0652387	0	0	0	0.070023	0	0.0736464	0.0815707		0	0
0.00925623	0.00230581	0.0337976	0.0125334	0.032899	0.132473	0.0474723	0.0450079	0.150399	0.00866525	0.129813	0.0368876		0.0592306	0
0.0273941	0.034701	0.0759663	0.0809231	0.0933	0.261035	0.0182844	0.146883	0.21098	0.10328	0.114331	0.0215736		0.00544916	0.0777203
0.0103385	0.00330363	0.0210016	0.0283141	0.0301792	0.0881651	0.00916416	0	0.0277821	0.144528	0.0577933	0.0394057		0.0134957	0
0.0144702	0.00975182	0.0463995	0.0770982	0.010188	0.0755261	0	0.0528812	0	0.0384283	0.126085	0.112684		0	0.0745674
0.00101655	0.00429196	0.00731299	0.33438	0.299178	0.137256	0.100332	0	0.0185043	0.0432457	0.1134	0.0331104		0.153021	0
0.00337306	0.0100239	0.0489111	0.0785284	0.0162476	0.645891	0.00814119	0	0.0426337	0.00746261	0.117585	0.048554		0.00343318	0
0.0154541	0.0718699	0.112846	0.278806	0.0662062	0.786094	0.0249073	0.0200469	0.102862	0.0839053	0.0249867	0.0602604		0.0359933	0
0.0853983	0.126208	0.321467	0.309582	0.0648613	0.0112626	0.0596945	0.0237868	0	0	0.113274	0.0771402		0.0994908	0.0180015
0.00434045	0.00353973	0.165296	0.0414923	0.415939	0.0122545	0.307534	0	0	0.253437	0.111096	0.0796612		0	0
0.0601784	0.00253168	0.162143	0.0995275	0	0.0050455	0	0.00209221	0.245908	0.0602849	0.120686	0.090642		0	0
0.0919554	0.113456	0.380927	0.261248	0	0.777607	0	0.0557611	0.0722839	0	0.106207	0.0296799		0	0
0.0514705	0.173377	0.117787	0.414685	0.248447	0	0.0745934	0	0.0459571	0.0370775	0.0449737	0.0846246		0	0
0.107883	0.048351	0.246762	0.258821	0.0511888	0.371946	0.0254535	0.0118356	0.0316946	0	0.110768	0.0998778		0	0
0.00216173	0.0211057	0.0513706	0.062009	0.0107577	0.00520913	0.00310108	0	0	0.174299	0.0377738	0.137031		0	0
0.0123608	0.0819315	0.0454629	0.406816	0	0.00530609	0.284279	0	0.0968251	0	0.101639	0.0580875		0.452684	0
0.0268335	0.0524728	0.0999919	0.402391	0.136965	0.0770439	0.0160344	0	0.140498	0	0.076864	0.0914815		0	0
0.00337517	0.128899	0.00718994	0.304685	0.316988	0	0.046061	0	0	0	0.0709288	0.0399306		0.0104926	0
0.0178756	0.00206118	0.101377	0.482861	0.100924	0.117015	0.0542132	0	0.0345805	0	0.0691919	0.07766		0.012812	0
0.010812	0.0224668	0.35791	0.126022	0	0	0.100914	0	0.173842	0	0.0742815	0.0307515		0.109767	0
0.0360405	0.0463339	0.0866316	0.120988	0.106687	0.0884182	0.0153132	0.0688071	0.00528945	0.048824	0.0265411	0.10016		0	0
0.0130057	0.0052447	0.297797	0.0468042	0.179123	0	0.0132071	0.0469475	0.115004	0.0174517	0.0831514	0.0797999		0.0220119	0.0554478
0.0187983	0.0111869	0.188057	0.0455054	0.00526876	0.0749966	0	0.052901	0.184976	0.155463	0.0895786	0.120776		0	0.0377645
0.0282631	0.00209667	0.24297	0.0162577	0	0.0100627	0.0309152	0.0191166	0.182082	0	0.0994049	0.0912051		0.0308386	0.0106943
0.00209793	0.0386192	0.431179	0.260412	0	0	0	0	0.0357674	0	0.099965	0.117755		0	0
0.0773198	0.0619973	0.23537	0.149982	0.244837	0.62025	0.111477	0.0566602	0.0210942	0.00110094	0.0513829	0.0194594		0.122235	0.0880635
0.00221018	0.0280766	0.0397098	0.263755	0.346893	0.0832835	0.0180523	0.0291958	0.115469	0.0378448	0.0421123	0.122764		0.00546672	0.024231
0.00105325	0.0118231	0.00836997	0.0795026	0	0.00503272	0.269647	0.0845773	0	0.00815734	0.109408	0.0494598		0.433208	0.0839132
0.0405817	0.00206604	0.151298	0.375839	0	0	0.0353112	0.0241074	0.279972	0	0.103194	0.0480193		0.0530813	0
0.00328548	0.101873	0.145094	0.231407	0.0112439	0.960739	0	0.0146599	0.298538	0.0825968	0.108527	0.126928		0	0
0.00524916	0.00104426	0.380013	0.361325	0	0.734225	0.0020341	0.0113089	0	0	0.098867	0.131017		0	0
0.0157782	0.0606035	0.118403	0.201053	0.0922498	0.75899	0.0142131	0.0443366	0.0710178	0.00408953	0.0880477	0.0988063		0	0
0.0203104	0.0117512	0.0482549	0.195278	0	0.0271752	0.31393	0.00114612	0.141382	0.0682499	0.106049	0.126523		0.150445	0
0.15291	0.0637178	0.343603	0.13278	0	0	0.017576	0.192807	0	0.107625	0.113103	0.131379		0.0292933	0.0626934
0.0010076	0.0115123	0.0173966	0.0306115	0	1.15043	0	0.0278254	0.456944	0.114685	0.111482	0.137178		0	0
0.0414387	0.0492995	0.248597	0.28566	0	0.654867	0.203231	0.0951221	0.0209559	0.0127049	0.0756887	0.119246		0.289205	0.130189
0.00422135	0.0136873	0.149125	0.0746836	0.578466	0	0.0279034	0.0363217	0.00344683	0.191562	0.106918	0.0553952		0	0.00609087
0.0217564	0.0471309	0.355779	0.197891	0	0	0.174337	0.175856	0.0295718	0	0.0821695	0.0181767		0.240985	0.234632
0.06351	0.00531679	0.166824	0.320575	0.0512676	0.0543035	0.145372	0.0408056	0.0171596	0.0779793	0.112947	0.126571		0.242286	0.0680093
0.10959	0.0310318	0.24784	0.0635696	0	0.0743756	0.106667	0.00236644	0.110752	0.0304973	0.116075	0.0087166		0.0393237	0.00394407
0.00512772	0.00665501	0.0990875	0.202196	0	0.128946	0.0928947	0.0236173	0.331268	0.0171212	0.0899203	0.0374625		0.0524405	0
0.0284808	0.0038184	0.0790289	0.0184825	0.00537476	0	0	0.143072	0.104479	0.0488321	0.0429695	0.0113415		0	0
0.0051368	0.00625599	0.224943	0.0991144	0.0995148	0.0274028	0.140514	0.0641698	0.0977364	0.0729066	0.0703505	0.127565		0.0430883	0.0762416
0.00216066	0.0582103	0.00996565	0.227707	0.0513539	0	0.00230315	0.115989	0.0549328	0.031968	0.0776084	0.103052		0.00383858	0.131232
0.07332	0.00481533	0.246615	0.182405	0.0212538	0	0.0221022	0.126493	0.0272988	0.0534637	0.0358256	0.0647025		0.0190012	0.0854832
0.052419	0.00104133	0.200439	0.316968	0.295843	0.0183481	0.265854	0.00105945	0	0	0.00724494	0.0384009		0.417793	0.00176575
0.0150292	0.0613024	0.0589282	0.433069	0	0	0.0170752	0	0.00100093	0	0.108073	0.0291226		0.0174093	0
0.00308448	0.00608577	0.053281	0.0373765	0	0.0553948	0.0300475	0.265363	0.0285692	0.00703808	0.0677723	0.135883		0.0241293	0.442271
0.00213515	0.00457438	0.276668	0.0920224	0.0802516	0.381319	0.0145472	0.0433607	0	0.12215	0.0853582	0.0975712		0	0.0113111
0.0863042	0.0145764	0.289035	0.126947	0	0.483084	0.0145808	0.061975	0.0689117	0.163278	0.0658531	0.119837		0.0243014	0
0.0700578	0.00874264	0.320149	0.304487	0	0	0	0.0116678	0	0.00694211	0.039062	0.0772621		0	0.0194464
0.00215898	0.00487397	0.118302	0.0261883	0	0.126147	0.0170585	0.163841	0.0763093	0	0.0710405	0.0948871		0.0284308	0.0136263
0.00517501	0.0234151	0.0714089	0.0895253	0.425213	0	0.121214	0	0.0304233	0	0.0809749	0.0137128		0.0588035	0
0.017703	0.0708614	0.101165	0.152957	0.0672703	0	0.0229667	0	0.153829	0.00428944	0.115326	0.0623929		0.0272701	0
0.00774664	0.0097894	0.0794818	0.0376962	0.555937	0	0.0245095	0	0.00103609	0.00106758	0.0615521	0.00813996		0	0
0.0344838	0.00632722	0.170054	0.0261545	0	0	0.258434	0.00105518	0	0.00883385	0.0300137	0.0308326		0.104291	0.00175863
0.108494	0.00938506	0.223824	0.156276	0	0	0.241242	0.0175095	0	0.152222	0.100528	0.093197		0.219639	0.00697753
0.0562592	0.00644154	0.375716	0.199324	0.0660103	0	0.17788	0.293918	0	0	0.00752648	0.0788563		0.296466	0.0346621
0.0146098	0.0120502	0.115557	0.0788722	0.0490372	0	0.205381	0.011953	0.0179741	0.0838389	0.0380306	0.061125		0.264157	0.0128456
0.00415128	0.00216553	0.00965008	0.00743722	0.0570188	0	0.0670041	0.00231474	0.0892647	0	0.121696	0.0249914		0.0893971	0
0.0155036	0.00316062	0.0536693	0.116806	0.076023	0.00523627	0.13953	0.00475838	0.204187	0.0383529	0.0512755	0.0960284		0.120033	0.00793063
0.106838	0.00419324	0.28854	0.00918429	0	0	0.241616	0.0911466	0	0.0181183	0.0414345	0.0547703		0.342808	0.112094
0.0074303	0.0202485	0.0207171	0.125812	0.231531	0	0.014117	0.00233	0.00103848	0.135396	0.0716282	0.0683131		0.00719632	0.00388333
0.00745287	0.00207529	0.0157762	0.017266	0	0	0.0493624	0.249343	0.0961646	0.00962357	0.0764657	0.086286		0	0.111221
0.00103931	0.0313959	0.0150367	0.243846	0.0211867	0	0	0	0.00105561	0.103689	0.0605028	0.0747053		0	0
0.00340935	0.0240348	0.0222738	0.0829125	0.00564897	0.609506	0.0504492	0	0.0194883	0.0850385	0.0992056	0.0659372		0.084082	0
0.0170248	0.00739315	0.0757907	0.244151	0	0.0225454	0.0180297	0.0120702	0.0118272	0.00786228	0.0714614	0.0518077		0.0155613	0.0145535
0.0109079	0.0906929	0.0416816	0.256385	0	0	0	0.0277088	0.00922818	0.00805888	0.103847	0.0782977		0	0.0461814
0.0303519	0.0196031	0.0685173	0.192634	0.164935	0	0.115671	0	0.251844	0.00446996	0.0477021	0.0861407		0.192785	0
0.00764755	0.0578464	0.0431879	0.167162	0.120932	0	0.00101795	0.0153448	0.0155535	0.0768299	0.0317887	0.0693746		0.00169658	0.00366598
0.0010276	0.00319243	0.00797249	0.070077	0	0.167515	0.0481425	0.0492271	0.0782097	0	0.114673	0.0766922		0.00525107	0.00556599
0.033646	0.0168421	0.0986768	0.0420818	0.115791	0.00576828	0.0309041	0.00749437	0.0466943	0.0404282	0.0171792	0.0705431		0.0256948	0.00171664
0.00109185	0.00421454	0.297223	0.124601	0.130454	0.113218	0.0577528	0	0.062565	0.170852	0.0803312	0.101478		0.0532671	0
0.00110815	0.0946456	0.00297678	0.205627	0.0764438	0	0.0154573	0.106391	0.0280038	0.036655	0.0229706	0.092955		0.0110888	0.0105222
0.00104919	0.0063073	0.174167	0.0394765	0	0	0	0.266239	0.0560472	0	0.0961579	0.0680836		0	0.321423
0.00370273	0.0122409	0.538293	0.0841775	0	0.212267	0	0.00990405	0	0.00101667	0.0482593	0.0732713		0	0.00174562
0.103383	0.0465657	0.258931	0.245915	0	0.376465	0.0526617	0.104068	0.121431	0	0.050552	0.0913204		0.0228305	0
0.00781434	0.0393911	0.0669631	0.229295	0	0	0.00248233	0.00824564	0.00204998	0.0408199	0.0718454	0.072974		0	0
0.0287171	0.0659026	0.0989398	0.256127	0.12321	0	0.0956575	0.00463946	0.00450886	0	0.0518274	0.0844849		0.0731736	0.0041948
0.00543041	0.00208917	0.0784609	0.0804132	0.145578	0.75668	0.0154778	0.0669535	0	0	0.0710917	0.0785927		0.0184094	0
0.0246565	0.0144558	0.0690283	0.137909	0.224302	0.0315124	0.0218569	0.00207581	0.00788624	0.265161	0.0461918	0.0568351		0.0079286	0.00345969
0.00634106	0.0393339	0.234411	0.105173	0.376194	0.117708	0.213174	0.116168	0.00317311	0.0315449	0.0473857	0.0884407		0.274496	0.00526466
0.0155523	0.00100081	0.116184	0.108595	0.0420584	0	0.100795	0.209469	0.0148237	0.0451415	0.0312479	0.090494		0.153354	0.0872317
0.00436269	0.0602163	0.012697	0.188691	0.0115238	0	0.0113995	0.156253	0	0.00778873	0.12725	0.0954931		0.00749724	0.0198476
0.08475	0.023093	0.249162	0.242007	0	0.105143	0.00343308	0.0792128	0.0731022	0.132855	0.0972642	0.103866		0	0.126507
0.0193668	0.0877236	0.0449971	0.212188	0.0108777	0.0973982	0.00871926	0	0.00526749	0.0396468	0.0984603	0.114677		0.0074547	0
0.0222815	0.00748103	0.370401	0.0187692	0	0	0.00526452	0.00875353	0.0524022	0.0217649	0.0953447	0.085409		0.0087742	0.00549726
0.00204415	0.00432545	0.00661502	0.149561	0.50986	0	0.0219484	0.0115147	0.00468276	0.0614054	0.0727106	0.107528		0.0365807	0
0.00302087	0.00786405	0.245004	0.291281	0.0166603	0	0	0.0264492	0.26691	0	0.0592182	0.0937656		0	0.044082
0.00690754	0.00783	0.0367962	0.0185644	0	0	0.00203328	0.0247506	0.0117722	0.0136478	0.102203	0.0648224		0.00338881	0.0239448
0.00103683	0.0062032	0.0079674	0.0200199	0.0259117	0	0.00743837	0.20885	0.00525988	0.00101851	0.107085	0.0976135		0	0.288831
0.00634798	0.0637715	0.0170866	0.206345	0.0424409	0.0159729	0.0556459	0.00100708	0.0685976	0.147816	0.100244	0.10042		0.023752	0
0.00720822	0.0845221	0.0187208	0.169265	0	0.550803	0.00105339	0.0212828	0.00422523	0.121882	0.0924632	0.0970555		0	0
0.00214986	0.0119357	0.135709	0.0559574	0.417178	0	0	0.0777809	0.00776824	0.00101659	0.0855625	0.101272		0	0.109572
0.0021178	0.00308726	0.0159137	0.0268074	0.548196	0	0.0255648	0.00108718	0	0.0520104	0.0552525	0.119212		0	0
0.00661445	0.00325058	0.0189394	0.0405286	0.103525	0.0285639	0.0760042	0.222307	0.09291	0.0383109	0.0311926	0.110024		0.00166747	0.238363
0.098091	0.00350263	0.28493	0.171535	0.424934	0.28948	0	0.00413232	0	0	0.0748653	0.118239		0	0
0.0127398	0.00423404	0.0411324	0.0632821	0	0	0.0707905	0.0226502	0	0.119181	0.125282	0.114023		0.117984	0.0154554
0.00313055	0.0290366	0.0230679	0.200343	0.0235319	0.308752	0.00495232	0	0.00656058	0	0.00888492	0.112431		0	0
0.0127475	0.00692839	0.0906021	0.0246806	0	0	0.0311072	0.111043	0.00233652	0.146447	0.0894105	0.10931		0.0418311	0
0.0420958	0.0187934	0.197631	0.178233	0.029056	0.00506959	0.240831	0.00223912	0.0329221	0.00665918	0.0704707	0.133763		0.283166	0
0.00201098	0.0281979	0.0713281	0.43552	0.0261075	0	0.222657	0	0.161997	0	0.0947648	0.0673091		0.331444	0
0.00215729	0.00549362	0.0320032	0.309676	0.231575	0	0.0592437	0.00105619	0.0213735	0	0.0793038	0.0676845		0.0250669	0.00176032
0.00417738	0.00326032	0.179985	0.405028	0.0512074	0.353868	0.00672842	0	0.179594	0.0137372	0.120766	0.0681527		0.00378144	0
0.00354906	0.0417997	0.0219098	0.125494	0.0624344	0	0.202118	0.005605	0	0.00760704	0.078831	0.0872759		0.135482	0.00934166
0.0231745	0.00698683	0.0768378	0.349963	0.00536179	0.195215	0	0	0.00100102	0.00224926	0.123224	0.0999578		0	0
0.0710728	0.00418854	0.275364	0.425844	0.0628669	0.346965	0.00737219	0.0783888	0.163361	0.0208072	0.0724843	0.121625		0.00532741	0.100692
0.00974546	0.0101262	0.107938	0.1133	0	0	0.105606	0	0.130936	0.226168	0.0205048	0.101131		0.0966721	0
0.0796688	0.038657	0.233766	0.0983183	0	0.182733	0.169516	0.243568	0	0.0048307	0.105408	0.0230036		0.225752	0.326264
0.0180449	0.126275	0.12479	0.274281	0.0213034	0.0837382	0.134501	0.00122037	0.103781	0	0.106465	0.0394232		0.224168	0
0.0616086	0.0141374	0.198538	0.414079	0.837177	0	0.0305062	0.0151193	0	0.00378574	0.0828023	0.115734		0.034764	0.0251988
0.0102646	0.0188516	0.0542428	0.101008	0.00568331	0.0341489	0.130228	0.0372076	0.139224	0.173283	0.0738635	0.13728		0.215368	0.0316629
0.0155875	0.191307	0.100957	0.388032	0	0.0159002	0.0255218	0	0.0042827	0	0.0252443	0.0184661		0.0108942	0
0.0875775	0.0753082	0.32295	0.366292	0.132318	0	0.0531504	0.0338727	0.0290724	0	0.0974748	0.0599888		0	0.0259148
0.013759	0.0110373	0.151347	0.0446937	0	0	0	0.0435126	0.0746786	0.0064713	0.0646663	0.134113		0	0.0151419
0.0170412	0.0273312	0.189024	0.2211	0.00520612	0	0.0609013	0	0.0721162	0	0.0773159	0.0373154		0.0147693	0
0.0429134	0.0148662	0.236707	0.169897	0	0.194384	0.151952	0.00322789	0.046981	0.00331366	0.111518	0.0445048		0.253253	0
0.018705	0.0329303	0.178264	0.225109	0.274107	0.256797	0.00732583	0.0043747	0	0	0.0208969	0.0130192		0	0
0.00105688	0.0124783	0.00274832	0.28262	0.0342074	0	0.0054616	0.00106875	0.0347925	0	0.073464	0.0394931		0.00910267	0
0.00585073	0.00324862	0.0166823	0.0473544	0.00507319	0	0	0	0.139116	0.265344	0.0942096	0.0403513		0	0
0.015658	0.0289355	0.266776	0.302344	0	0.134693	0.159781	0.0930262	0	0	0.0888129	0.0264662		0.0468593	0
0.0748661	0.020401	0.404278	0.410944	0.0371563	0	0	0	0.0450254	0.00328506	0.0741448	0.019281		0	0
0.0808727	0.016654	0.173664	0.0968772	0	0.207507	0.175942	0.0610334	0.00310834	0	0.0107708	0.0416091		0.187129	0.00183896
0.1235	0.00362576	0.259618	0.00939384	0	0	0.034132	0.199901	0.107393	0.172422	0.112039	0.0906587		0.0568867	0.292635
0.0114128	0.00529221	0.291153	0.120047	0.452764	0.43768	0.00528836	0.113045	0.0267174	0	0.0922469	0.0817755		0	0
0.100073	0.0370123	0.328387	0.15293	0	0.444007	0	0.225777	0.134329	0.0255653	0.124876	0.115062		0	0.347742
0.0856802	0.0133622	0.227495	0.0893288	0	0	0.0490402	0.00207744	0	0.106277	0.121839	0.0150699		0.010026	0
0.113757	0.0250589	0.350079	0.0561731	0.0831867	0.00507856	0	0.0962915	0.0807852	0.00101381	0.0811367	0.0350779		0	0.160486
0.0446141	0.00409407	0.181345	0.200811	0.0760077	0.390806	0.0799524	0.00100261	0.121724	0	0.123444	0.0363515		0	0.00167102
0.0168474	0.0182415	0.214094	0.174264	0	0.134156	0	0.121707	0.14429	0.149765	0.0630886	0.0220591		0	0.177554
0.00412819	0.00103121	0.0236663	0.101234	0.0157493	0.00534746	0.00695536	0.0428354	0.160715	0.116859	0.0697464	0.0424803		0	0.0713924
0.00338727	0.00430509	0.0145727	0.115947	0.580847	0	0.0967001	0.154559	0.00625728	0	0.0644109	0.0523291		0	0.257599
0.00424727	0.00206967	0.0203843	0.150403	0.13839	0	0.347761	0.0648413	0.0194939	0.202782	0.114113	0.017298		0.35882	0.0366566
0.0807494	0.00764182	0.26861	0.0171904	0.0161366	0	0	0.119867	0.175901	0.0652581	0.0699655	0.0481025		0	0.199778
0.0353121	0.00536605	0.277657	0.0146089	0.53691	0	0	0.224525	0.106774	0	0.0930361	0.0678369		0	0.311956
0.0178976	0.0605251	0.344314	0.422813	0	0	0.00800772	0.00107661	0.0412837	0.0271984	0.0662502	0.0581291		0.0133462	0.00179435
0.033342	0.0055598	0.175402	0.0217006	0	0.0279655	0.0370702	0.0820361	0.175921	0.107923	0.0910895	0.0181065		0.0617836	0.107725
0.00866367	0.0373979	0.0746681	0.096591	0.0536302	0.0157717	0.255374	0.196877	0.107445	0.11411	0.0897485	0.0657932		0.0433412	0.328129
0.0147707	0.03951	0.091309	0.0850245	0.11465	0.0107753	0.0898913	0.00757007	0.00776937	0.07894	0.104091	0.0287841		0.126341	0.0017136
0.0587363	0.00544073	0.26082	0.16092	0	0.00534132	0	0	0	0.0149278	0.106047	0.0642909		0	0
0.0860203	0.0355774	0.206941	0.0970966	0	0.094064	0	0.328926	0.175577	0	0.117665	0.0946636		0	0.489904
0.00338107	0.113303	0.00802834	0.298945	0	0.0272572	0.0656366	0.0069235	0.277748	0	0.0962825	0.102733		0.00443661	0.00356613
0.0238724	0.00315034	0.153038	0.0143936	0	0.582989	0.0493586	0	0.137263	0.154706	0.0779248	0.0276027		0.0822644	0
0.0177631	0.00106824	0.0792873	0.0462105	0.439139	0.616883	0.149653	0.145139	0.0982856	0.00543508	0.0821349	0.0651576		0.249421	0.0339817
0.028932	0.00213363	0.251602	0.198249	0	0.00542476	0.00101175	0.00339028	0.14693	0.02966	0.108008	0.0753084		0.00168624	0
0.121124	0.0815107	0.347521	0.287267	0	0.0270155	0	0.00110192	0.00315822	0	0.103114	0.0748809		0	0.00183653
0.0191309	0.0148937	0.0503799	0.046715	0	0	0.0606171	0.0453766	0.235403	0.0934229	0.0839684	0.0744509		0.101028	0.0229398
0.00527633	0.00329603	0.0201226	0.0455478	0.0805273	0.325947	0.0783942	0.137263	0.00500059	0.0111407	0.080975	0.0852114		0.0675803	0.14498
0.00354987	0.0021198	0.0184334	0.121043	0	0	0.207651	0.107003	0.166512	0.0838201	0.0877352	0.0806127		0.291779	0.158859
0.00100666	0.00104175	0.497928	0.2237	0	0	0	0.117997	0	0	0.121996	0.0378112		0	0.0272886
0.0645464	0.0257971	0.265579	0.0889007	0	0	0.111861	0.00308298	0.121457	0.0402021	0.108233	0.111546		0.186435	0.0051383
0.0693008	0.00634665	0.17224	0.061327	0	0	0.152245	0.0750985	0.131967	0.0951306	0.0444006	0.0466014		0.0091965	0.0827371
0.0373345	0.00255097	0.230579	0.113043	0	0	0	0.0559261	0.188953	0.19614	0.0863879	0.029959		0	0.0195925
0.133112	0.00656749	0.326806	0.172379	0.342616	0.0156478	0	0.00951628	0.092892	0	0.0579417	0.101878		0	0
0.122216	0.00850684	0.268578	0.147247	0.098611	0	0.00102949	0.0626738	0.0141331	0	0.0938096	0.079495		0.00171582	0
0.0207936	0.00315926	0.222955	0.0259909	0	0.160971	0.148135	0.156736	0	0.140849	0.0987143	0.0650975		0.0508851	0
0.0524106	0.00808141	0.249552	0.126753	0.00517379	0	0.127539	0.0279108	0.0173635	0.0389622	0.0842502	0.087309		0.209145	0.0313587
0.0203089	0.0910275	0.100849	0.276874	0	0.0292845	0.148818	0.0168597	0.0311308	0.0143517	0.113031	0.0419533		0.010711	0.024123
0.0058058	0.0207328	0.300984	0.112517	0.363149	0.335657	0	0.0525054	0.122082	0.0121324	0.11903	0.0756845		0	0.0200025
0.0037674	0.00873044	0.0212568	0.0732255	0	0	0	0.0106308	0.293387	0.18443	0.0480298	0.0855686		0	0.017718
0.00729853	0.0026432	0.192717	0.00608727	0	0	0	0.172396	0	0	0.0674264	0.092681		0	0.218692
0.148168	0.00310293	0.376571	0.176812	0	0.0112972	0.0020589	0.00313423	0.0674588	0.104184	0.0608419	0.120772		0.00343151	0.00522372
0.0657604	0.00203348	0.198246	0.0506523	0.446494	0.747682	0.0896957	0.0779088	0.0741898	0	0.0660349	0.0575578		0.149493	0
0.0718449	0.0423966	0.253637	0.109394	0	0.377544	0.0775508	0.248577	0	0.117556	0.0822755	0.0261265		0.129251	0.330518
0.120283	0.00619944	0.378676	0.334668	0	0	0	0.00104112	0.120223	0	0.0154694	0.136221		0	0
0.00415122	0.0227649	0.0584128	0.124681	0.567527	0	0.139215	0	0.0314118	0.195923	0.109601	0.0513875		0.13371	0
0.00332048	0.0489347	0.170078	0.337111	0	0.388721	0.0217908	0.00554278	0.236312	0.0476721	0.0951674	0.0411183		0	0
0.00330774	0.00332797	0.0298495	0.111258	0	0	0.221641	0.0577468	0.0342015	0.068101	0.0843826	0.112942		0.369402	0.0435391
0.0962935	0.02027	0.322521	0.0540375	0	0	0	0.211369	0	0.0352682	0.0452496	0.0552833		0	0.249504
0.0199784	0.0107647	0.0421079	0.0633485	0	0.194063	0.00336952	0.00631111	0.0379701	0.00460361	0.122034	0.110114		0	0.0053651
0.00554257	0.00105388	0.318668	0.0174943	0	0	0	0.0249271	0	0.00303976	0.0500528	0.114817		0	0.0249475
0.0372958	0.0173917	0.100999	0.193257	0	0	0.121261	0.358807	0.213234	0	0.104002	0.0644764		0.00348241	0.40021
0.0792369	0.0164901	0.160599	0.0475031	0	0	0.112871	0.0740076	0.216425	0.269181	0.062976	0.0906559		0.132061	0.0373648
0.0567809	0.0394408	0.428313	0.234475	0	0	0.0475384	0	0	0	0.0914292	0.0325296		0.0792306	0
0.0990123	0.026396	0.277785	0.180174	0	0.105187	0.00348506	0.0112158	0.0908468	0.120524	0.108791	0.120674		0.00580843	0
0.00748862	0.0456989	0.257422	0.295261	0	0	0.151953	0	0.00734749	0.0732418	0.110606	0.0694968		0.144198	0
0.0806604	0.00519239	0.459576	0.122576	0.0155992	0.391343	0	0	0.0139288	0.0168409	0.105281	0.114237		0	0
0.00206494	0.0172155	0.444491	0.269049	0	0.0779937	0.0124711	0.136385	0	0.00420212	0.0814765	0.0878714		0.0207852	0.227309
0.0413571	0.0238462	0.364272	0.310582	0	0	0	0.0767535	0	0.118294	0.0932619	0.0851876		0	0.0105677
0.090248	0.00104308	0.191609	0.188984	0.131297	0.176684	0.0687658	0.220024	0.0996612	0.065072	0.126329	0.10287		0.0555746	0.0876417
0.00831311	0.00102498	0.135727	0.195772	0.626991	0.0125575	0.0234271	0.135671	0.0152772	0.00213842	0.129707	0.079927		0	0.226119
0.00100342	0.0422555	0.0392067	0.0956064	0.189726	0.0111599	0.0633628	0.0167982	0.053318	0.278726	0.072571	0.128285		0	0
0.00457893	0.0305075	0.0462304	0.354539	0.0510841	0	0.0606809	0.0591113	0.00226072	0.00204468	0.0361771	0.10127		0	0.0985188
0.00534165	0.0352124	0.0258381	0.316881	0.00503256	0	0.00668894	0.0155363	0.010745	0.028507	0.00776416	0.109994		0.0111482	0
0.00312572	0.0599581	0.173068	0.215927	0	0	0	0	0	0	0.0440004	0.105586		0	0
0.00415352	0.00457001	0.0642716	0.174092	0.552557	0.651182	0.0868143	0.0840438	0.0197465	0	0.1141	0.087562		0.0618373	0.126162
0.00215211	0.0267688	0.0699558	0.0561326	0.0374844	0.335056	0.00209459	0.119393	0.00884968	0.00101377	0.0133824	0.114404		0	0.0733826
0.00101703	0.00754035	0.140261	0.0151452	0.0612438	0	0	0.134536	0.0010083	0.255229	0.00980861	0.103224		0	0.177593
0.0467103	0.0384634	0.293	0.156026	0.208216	0.0917367	0.169269	0.233401	0	0	0.0613451	0.0732564		0.282115	0
0.00101147	0.01632	0.0299873	0.0438671	0.577819	0	0.211498	0.0056054	0	0.0837375	0.0259692	0.1253		0	0.00934233
0.00108662	0.00305536	0.00254297	0.00938722	0	0.0055285	0	0.320786	0.0304349	0	0.0159955	0.131347		0	0.282761
0.00204683	0.00201739	0.0106668	0.129113	0.0460882	0	0	0.00874879	0.16592	0.0326362	0.0173181	0.114938		0	0.00915672
0.0103297	0.0689569	0.280395	0.1516	0	0	0.236184	0.313349	0.0836039	0.0137431	0.0530193	0.0831139		0.296013	0.411099
0.0100615	0.00100716	0.0814132	0.253261	0.0339749	0.103341	0.0210929	0.0641207	0.00626481	0.110339	0.0563504	0.0992228		0.0351548	0.106868
0.0120345	0.0237622	0.032295	0.0770104	0	0.0117196	0	0.123881	0.00316088	0.218062	0.028691	0.0878253		0	0.204551
0.100953	0.00450731	0.389086	0.134684	0.299196	0.0108249	0.00914746	0.0748429	0.118208	0.109262	0.0362681	0.122298		0	0
0.00751388	0.0329922	0.050075	0.213709	0.0359186	0	0.0316658	0	0.0750773	0.151446	0.0872438	0.10363		0	0
0.00325026	0.102736	0.0819323	0.330743	0.0454518	0	0.111582	0	0.116107	0.0832359	0.0817725	0.0810341		0.00753814	0
0.00210901	0.0342361	0.265758	0.135748	0	0.0710517	0	0.00206619	0.0168517	0.158164	0.100514	0.128532		0	0
0.0339512	0.103453	0.109984	0.22833	0	0.0110803	0.332569	0.256901	0.0797192	0	0.0409638	0.11888		0.458329	0.245576
0.00546109	0.00315671	0.0509776	0.00676375	0	0	0.0299745	0.123885	0.378214	0.0250281	0.0883429	0.108469		0	0.202873
0.00342019	0.0533518	0.0458838	0.251625	0.087375	0.087529	0.0440072	0	0.053362	0.0921128	0.0885245	0.143384		0.0101692	0
0.0243392	0.0141365	0.0955358	0.138395	0.0051262	0	0.0222511	0.0285125	0.163496	0.182753	0.0361908	0.111343		0.0149272	0.00690382
0.012404	0.0211849	0.23051	0.0515689	0.0226207	0.374121	0.026125	0.137968	0.127135	0	0.118865	0.124216		0	0.160517
0.00315629	0.00411611	0.254111	0.0482637	0.268017	0	0.00100967	0.226833	0	0.0132318	0.110162	0.109544		0	0.108974
0.00106099	0.00103372	0.00262859	0.0681374	0	0	0.0212451	0	0.0110778	0.253992	0.0181113	0.1414		0.0354085	0
0.0175909	0.0336547	0.0537199	0.199636	0.1365	0	0.0098172	0.0905222	0.0461727	0.228264	0.0240612	0.115448		0.00862685	0.0932765
0.00326823	0.0702167	0.0192218	0.163282	0	0.370631	0	0.0336452	0.0651797	0.054978	0.149925	0.0783265		0	0
0.00101937	0.00208031	0.0354998	0.0888223	0	0	0.280951	0.215018	0.0711918	0.0306748	0.0308868	0.0204892		0.43399	0.333044
0.00459157	0.00317967	0.380493	0.0213175	0	0.232428	0	0.27932	0.0661662	0.00519433	0.070293	0.0960468		0	0
0.00790614	0.00250294	0.0329022	0.00682679	0.126166	0	0.00223232	0.282274	0.0193194	0.00553492	0.0379703	0.033351		0.00372054	0.207208
0.0209776	0.00612707	0.0487923	0.182816	0.0674949	0	0.0262573	0.188394	0.00449743	0.00312469	0.0184261	0.0695941		0	0.00516137
0.0178258	0.0596091	0.204508	0.125415	0	0.0186684	0.00213792	0.0429856	0.233418	0.0144221	0.0502326	0.0939988		0.00356321	0.0155008
0.0759353	0.0612894	0.311039	0.184045	0	0	0.205816	0.0551962	0	0.0919098	0.051301	0.0978336		0.0719312	0
0.00650557	0.02934	0.114529	0.219876	0.0562284	0.0278999	0.0302297	0.135812	0.0203275	0	0.0353921	0.0219906		0	0.114612
0.00527276	0.035772	0.0276932	0.110471	0.167016	0.247379	0.00104239	0.267424	0.0187311	0.0251754	0.0243128	0.0905209		0	0.259007
0.00581971	0.0188702	0.0359213	0.0712216	0.279529	0.689568	0.132825	0.0214572	0.0174124	0.0107722	0.0469921	0.120499		0.191329	0.00542633
0.0238014	0.022963	0.382177	0.0710273	0	0.34277	0	0.128961	0.0777473	0.122872	0.0619964	0.0908951		0	0.0350507
0.00436032	0.0229508	0.0835274	0.0822425	0.0158085	0.286127	0.00735258	0.0184533	0.0936067	0.0743776	0.0213458	0.0560013		0.00170651	0
0.0961393	0.00222094	0.211037	0.0307633	0	0.128658	0	0.242979	0.161374	0.00111023	0.0386725	0.0846706		0	0.355061
0.0991856	0.0983587	0.423332	0.359251	0	0.0232228	0	0.00216323	0.0496632	0	0.0670303	0.125541		0	0.00360538
0.0194757	0.0179864	0.0543691	0.24742	0	0	0.143664	0.00547332	0.131981	0.0699797	0.10769	0.0375798		0.239439	0
0.0147709	0.00336592	0.0878163	0.0263814	0	0	0	0	0.388214	0.00202996	0.109209	0.00390244		0	0
0.0629667	0.00327958	0.294413	0.148418	0.00532974	0	0.103716	0	0.0199882	0.290128	0.101743	0.106995		0.0804486	0
0.00484702	0.0095913	0.0839658	0.121859	0.00526661	0	0.0915336	0	0.062086	0.350641	0.0753142	0.127714		0.119146	0
0.00977908	0.141851	0.0351872	0.299081	0.187164	0	0.144314	0.00403865	0.0221677	0.145967	0.0931837	0.120501		0.096571	0
0.0567745	0.00455052	0.22255	0.0189575	0.0489999	0.018605	0.201023	0.110697	0.00443029	0.0249477	0.0965794	0.12092		0	0.150199
0.159389	0.00319986	0.324149	0.0744881	0	0.790217	0.0300061	0.0600142	0.00204934	0	0.107179	0.114891		0.0500102	0.0437587
0.0194003	0.0145175	0.0686065	0.170063	0.0615616	0.101107	0.147098	0.0263193	0.118453	0.164959	0.0762696	0.10413		0.0147208	0
0.0709688	0.0067825	0.242398	0.203017	0.0946534	0	0.0653293	0.00933379	0.199747	0	0.0888168	0.104942		0.0931115	0
0.00736742	0.00217931	0.0199762	0.00834704	1.003	0	0.126094	0	0.0969739	0.412113	0.113344	0.0460551		0.00957195	0
0.07036	0.0142025	0.188893	0.15702	0.0438438	0.0678001	0.0836016	0.00481885	0.116378	0	0.105765	0.0302866		0.0762164	0.00803141
0.14525	0.0986769	0.364188	0.213714	0.0262314	0	0	0.211803	0.112296	0	0.049389	0.0803749		0	0.106776
0.129325	0.039412	0.327268	0.245845	0	0	0	0.120408	0.097211	0.13817	0.0822078	0.139982		0	0.191241
0.0446004	0.00211534	0.136752	0.142126	0	0.127126	0.311291	0.0461803	0.00203667	0.0137769	0.0494651	0.0468943		0.384167	0.050942
0.0215812	0.00962443	0.0998482	0.186737	0.114856	0	0.10821	0	0.183776	0	0.111552	0.0833486		0.125951	0
0.0503682	0.0282345	0.187309	0.165866	0	0	0.138649	0.265135	0.00775354	0.0696122	0.124951	0.0690895		0.227686	0.322833
0.00542151	0.00592784	0.0247155	0.0431697	0.794372	0.118668	0.186011	0.281791	0.0538233	0	0.106065	0.0772084		0.0159794	0.0494367
0.0325274	0.00106763	0.100427	0.0214696	0	0	0.241369	0.314324	0.153853	0	0.0608529	0.0857943		0.334518	0.37147
0.0166703	0.0415653	0.103792	0.272656	0.559491	0.350351	0.0810271	0.243675	0.00211458	0	0.101609	0.121204		0	0.322741
0.0495571	0.00213019	0.230892	0.0166393	0.0892513	0	0.0715222	0.0148106	0.199011	0.00314306	0.0999019	0.0841069		0.0879878	0
0.0398678	0.0140753	0.301164	0.118781	0.0164574	0.0102676	0.0394545	0.0044774	0.0385043	0.0125482	0.0848768	0.0896543		0.0255221	0
0.0397297	0.00102294	0.129138	0.270192	0.384031	0.204304	0	0.00690358	0.0358456	0	0.098939	0.128633		0	0
0.00201692	0.00100244	0.20639	0.361157	0	0	0.128238	0.00824235	0.186169	0	0.105079	0.107241		0.102794	0
0.00755834	0.00542711	0.272981	0.0249451	0.0333031	0.121343	0	0.00417103	0.186937	0.00973799	0.0510723	0.0539626		0	0.00174393
0.011929	0.164792	0.0285327	0.42959	0.00506276	0.0708781	0.13945	0.0032392	0.0390261	0.00104829	0.10572	0.00891092		0.203298	0
0.0166821	0.0206042	0.165721	0.0669289	0.597335	0.0186801	0	0.00972714	0.0126277	0.00742734	0.098167	0.0235675		0	0.0107292
0.0261448	0.0129356	0.377004	0.0300788	0.0397525	0.0112823	0	0.0203703	0.138832	0.0426701	0.0821346	0.125729		0	0.0286241
0.00605625	0.00208695	0.0151568	0.00777598	0.118508	0.0438302	0.0950108	0.0734111	0.118029	0.00322462	0.122347	0.0859039		0	0.122352
0.0496506	0.0714674	0.194302	0.266565	0.0429795	0.344542	0	0.189846	0.0484138	0	0.0690149	0.117111		0	0.0104234
0.0214606	0.0248238	0.332279	0.133323	0.0744731	0	0.0584302	0.00350835	0.0437544	0.00641297	0.144266	0.0555767		0	0.00584724
0.0297126	0.0169343	0.218744	0.0531109	0.24835	0	0.00313984	0.0867156	0.0458937	0.012503	0.10563	0.0371397		0.00523307	0.105835
0.0155256	0.0691363	0.159463	0.153092	0.0162717	0.0159395	0	0.0154466	0.0701986	0.00452567	0.107675	0.102298		0	0.00850606
0.00541852	0.00507404	0.295341	0.258284	0.0051036	0	0.0281819	0.0769735	0	0.0282918	0.119457	0.131176		0.0106336	0
0.0123035	0.00211471	0.0668789	0.105309	0.0858478	0	0.286796	0.0122351	0.0593732	0	0.0818705	0.102513		0.122459	0.0203919
0.00102773	0.0020527	0.262476	0.652244	0.364654	0.047533	0.00554282	0	0.123265	0	0.0721636	0.0229313		0	0
0.0364961	0.0238443	0.109168	0.401722	0.152604	0	0.0596198	0.0762516	0.00218451	0	0.109863	0.131671		0.00408564	0.0286456
0.0391881	0.0587696	0.261874	0.37081	0.00513657	0.0808921	0.15352	0.00211841	0.0936339	0	0.109795	0.123772		0.238398	0.00353068
0.0322894	0.112082	0.0801114	0.326658	0.532211	0	0.0150282	0	0.00730039	0	0.03094	0.0984715		0	0
0.0384107	0.0418005	0.0814544	0.142374	0	0.148059	0.0155538	0.243469	0.102533	0.0611371	0.0438679	0.0883831		0.0259229	0.405781
0.0177241	0.00787348	0.170055	0.0591423	0.177471	0	0.0193491	0.0994573	0.138587	0.184615	0.0740999	0.0731111		0.0322485	0.165762
0.0170517	0.0339641	0.214015	0.156465	0	0	0.0164799	0.183808	0.110152	0.0312789	0.0875331	0.0586571		0.0274665	0.260651
0.0195473	0.00330614	0.0643744	0.187824	0	0.130949	0.0958596	0.00521784	0.115025	0	0.0484305	0.125227		0.0488348	0.00167423
0.00849768	0.0847858	0.0298491	0.208866	0	0	0.167703	0.00851691	0.174016	0.0285834	0.0597266	0.0619768		0.240728	0.0141949
0.0866572	0.07142	0.219944	0.333784	0	0.174059	0.00325615	0.134319	0.00533587	0	0.0818649	0.11146		0	0
0.00336705	0.00511958	0.0379929	0.314876	0.0987058	0	0.0397015	0	0.0328484	0.0272644	0.0409911	0.0300869		0	0
0.00103488	0.127686	0.0439034	0.471915	0	0	0.0729274	0	0.128692	0.124757	0.0575688	0.163933		0.0906931	0
0.001052	0.00102675	0.0431734	0.0150011	0	0.00514826	0.105688	0.0245149	0.197622	0.0159465	0.119081	0.095484		0.101188	0.0356638
0.00346075	0.0106389	0.00783954	0.0346743	0	0.0184637	0.232585	0.00222167	0.00325861	0.00315815	0.0436852	0.0966235		0.350318	0
0.0093369	0.0773844	0.241405	0.3014	0	0	0.0604562	0	0.0344175	0.0985742	0.118636	0.121919		0.0508029	0
0.0433787	0.00228882	0.253156	0.159715	0	0	0.117831	0	0.0433	0.0539926	0.0541173	0.11297		0.191112	0
0.00650876	0.0268392	0.0637983	0.0654733	0	0.0250922	0.0206403	0	0.243749	0.0820127	0.0599242	0.032196		0	0
0.0115655	0.0132896	0.248296	0.255182	0.0116132	0	0.284885	0	0	0.150023	0.0526213	0.0893829		0.178468	0
0.0855652	0.0579586	0.220825	0.135865	0.321998	0	0.0812591	0.327962	0	0	0.0350858	0.139621		0.13205	0.167454
0.117043	0.0044426	0.351219	0.0456672	0	0	0	0.0304878	0.0271194	0.00471663	0.0725963	0.0627287		0	0.0355583
0.0412907	0.00577543	0.155027	0.0143537	0	0	0.00102978	0.00531739	0.116111	0.00419428	0.0296332	0.076355		0.00171631	0.00335525
0.00101199	0.00433871	0.0400584	0.0743106	0	0.0209052	0.192609	0.037177	0.0635338	0	0.0427228	0.0801161		0.288936	0.0619617
0.03758	0.00914351	0.101671	0.267669	0.2126	0	0.0203703	0	0.00219356	0	0.0443484	0.0786268		0.0182803	0
0.0010111	0.00250037	0.00285285	0.0461868	0.0111885	0.00536225	0.0161561	0.0795248	0.00100541	0.00316498	0.0239184	0.11895		0.017219	0.117707
0.00596368	0.00589479	0.0719429	0.235366	0	0	0.0557437	0.0022612	0	0	0.0289263	0.113883		0.0929061	0.00376867
0.0562023	0.00468066	0.192633	0.469984	0.0426436	0	0.0948613	0	0.016179	0	0.104089	0.0535843		0.0428437	0
0.0332568	0.00302985	0.087749	0.00649992	0.109028	0	0	0.0041018	0	0.00316968	0.119269	0.00286072		0	0.00511042
0.00224025	0.00101258	0.0382658	0.235343	0	0	0.00801762	0	0.00428609	0.0588451	0.107515	0.0622441		0.0133627	0
0.00446497		0.0144575		0.07665		0.367624		0.00110832		0.0738294			0.148861
0.0362954		0.0860497		0.0485224		0.011905		0.0255947		0.0939678			0.0198417
0.02394		0.144313		0		0.215547		0.0100023		0.123057			0.27045
0.00224331		0.00552887		0		0.00998591		0.00669495		0.0338935			0.0166432
0.0257033		0.223395		0.123051		0.15402		0.00106916		0.0741204			0.188303
0.00212348		0.0290743		0		0.0043971		0.00439047		0.0515317			0.0073285
0.00203077		0.052298		0		0.024934		0.272978		0.115795			0
0.00431431		0.0233058		0		0.463739		0.00920656		0.112028			0.00365064
0.0202992		0.0932127		0.0577659		0.0188593		0.126091		0.0697881			0
0.0795172		0.222881		0		0.0414814		0.0125401		0.102001			0.0691357
0.0118166		0.0256662		0.0346543		0		0.036793		0.0835804			0
0.0309619		0.0775178		0.119019		0.122997		0.0191897		0.0644462			0.131818
0.00110111		0.0376434		0		0.217515		0.0173634		0.0719768			0.35653
0.0126309		0.0385444		0.367869		0.36969		0		0.0716912			0.503687
0.00444066		0.0119406		0		0.00913053		0.00458126		0.037213			0.00789593
0.00211739		0.0193308		0.0053789		0.0229269		0.0333443		0.0295062			0.0267137
0.00227268		0.00669003		0.00531796		0.00758964		0.00100243		0.123881			0.0126494
0.00215742		0.00822533		0		0		0		0.107207			0
0.00110618		0.0149217		0.0560307		0.00310181		0.010692		0.132036			0.00173548
0.00203796		0.0906907		0.452511		0.163022		0.106467		0.113609			0.144137
0.0119789		0.0765111		0.0439966		0.211653		0.134156		0.138399			0.072088
0.00444536		0.0996238		0		0.0261041		0.0188499		0.0769052			0.0131355
0.0697879		0.45573		0.0385875		0.0182059		0		0.0965273			0.0303432
0.0287662		0.0635803		0.0385023		0.0510434		0.122769		0.118897			0.0384927
0.0253224		0.103649		0		0.164646		0.0854192		0.115505			0.0168767
0.0145142		0.056754		0.0109972		0.00216976		0.00405606		0.0671151			0.00361627
0.0149312		0.0484958		0.433187		0.198572		0		0.0566103			0
0.00329433		0.166399		0.0592591		0.0662036		0.0167387		0.0156545			0.0763289
0.0395957		0.18571		0.0118514		0.189249		0.0289913		0.0886591			0.200112
0.0594558		0.163419		0		0.0315643		0.15083		0.104195			0.0526072
0.00101157		0.00288353		0.020747		0		0.00209256		0.11187			0
0.0371872		0.108702		0.437339		0.346645		0		0.0161645			0
0.0119584		0.139334		0.00518503		0.0449514		0.120093		0.112898			0.00170233
0.0208031		0.0884171		0.0104943		0.0369162		0.18315		0.100669			0.0615269
0.00984731		0.0465789		0.15363		0.0933202		0.015062		0.13768			0.108395
0.0977036		0.312246		0		0		0.00537031		0.0577755			0
0.00329846		0.016575		0.123358		0		0		0.042043			0
0.0107997		0.120585		0.0391687		0.00559786		0.00209181		0.0678203			0
0.0528804		0.177551		0.578681		0.0950041		0		0.106113			0.131215
0.0178746		0.169295		0		0.0242034		0.00352839		0.11348			0.00543836
0.0425604		0.272209		0.252421		0.0295647		0.148991		0.11799			0.0475816
0.0010159		0.175478		0.00502881		0.00880327		0		0.138316			0
0.0369599		0.238332		0		0.00102185		0.0654535		0.127433			0.00170308
0.0540235		0.280811		0.113591		0.169598		0.107625		0.0458385			0.256964
0.0289992		0.139894		0		0.110262		0.20718		0.117138			0.18377
0.0429076		0.211974		0.177399		0		0.105963		0.111179			0
0.011517		0.0332201		0.0463751		0.0010366		0.00945216		0.0809535			0.00172766
0.0132244		0.0273705		0		0.00775376		0.0118355		0.108714			0.0129229
0.0166342		0.0425022		0.0112132		0.0363339		0.0321725		0.0956419			0.0261725
0.00910869		0.0256018		0.253986		0.0784426		0.0261593		0.0974902			0.0647376
0.022493		0.133086		0		0		0		0.0901376			0
0.0142739		0.0379301		0.352388		0.0998228		0.0234453		0.12893			0
0.00973115		0.148599		0		0.0579532		0.0359705		0.0942729			0.0427014
0.0697712		0.166954		0.0523871		0.069975		0.0126171		0.0492494			0.10595
0.0033059		0.172566		0.026309		0.0420127		0.0234288		0.0680959			0.0422473
0.0337377		0.251727		0.110082		0.0318902		0.217765		0.0388418			0.0257296
0.0118985		0.119543		0		0		0.135317		0.0424448			0
0.0247421		0.0666774		0.0216097		0.0142278		0.187836		0.0347549			0
0.0103228		0.244606		0.0733371		0.101992		0.0973423		0.0402559			0.137496
0.0159156		0.215495		0.0160011		0.00541556		0.0283658		0.0468372			0.00519735
0.0010334		0.109484		0		0.279957		0		0.0896788			0.22601
0.0075294		0.116693		0.209495		0.277176		0		0.0803402			0.232159
0.0340584		0.0785588		0		0.0054859		0.00212512		0.0170114			0.0037894
0.00930203		0.222788		0.274695		0.0268456		0.146137		0.0902597			0.0181846
0.00416918		0.0606228		0.0515482		0.286962		0.0287401		0.0787204			0.258367
0.00997079		0.374437		0		0		0		0.0841018			0
0.0114305		0.104778		0		0.020641		0.0615939		0.0650763			0.0135711
0.0223228		0.155959		0.455009		0.00562847		0		0.105932			0.00938079
0.00407777		0.0456845		0		0.199229		0.115106		0.0630321			0.280197
0.00223392		0.283043		0.100532		0.0191614		0.0091503		0.0204864			0.0319357
0.00983809		0.073359		0.134775		0.0622579		0.0122898		0.082129			0.00339526
0.0728715		0.189494		0		0.00105159		0.176662		0.0829627			0
0.0162424		0.189922		0.322761		0.00734926		0.0346241		0.0440494			0
0.0132277		0.0449064		0.0237525		0		0.228088		0.0553161			0
0.102065		0.264599		0		0.139275		0.00780683		0.0681857			0.216475
0.00424943		0.262235		0.01522		0.128371		0.0134677		0.0920692			0.160055
0.00866728		0.135476		0.00533465		0.0172531		0.00104832		0.0902249			0.0287552
0.0195623		0.230951		0.160388		0.0833789		0.0397832		0.0274332			0
0.0167898		0.0759005		0.231445		0.0066133		0.0330329		0.0764112			0.0016873
0.0389298		0.0810263		0.190336		0.0154327		0.00420719		0.034208			0.00989886
0.00667138		0.0862881		0		0.0967786		0.0185317		0.0800022			0.153475
0.00102983		0.228389		0.0102474		0.0443597		0		0.0533591			0
0.0031397		0.0486399		0.0678954		0.192916		0.160572		0.0203479			0.321527
0.0353303		0.121272		0.346676		0.182433		0.116157		0.0934038			0.155818
0.00208813		0.346651		0		0		0		0.027095			0
0.0558458		0.137695		0.069361		0		0.00318823		0.0539349			0
0.00316859		0.284177		0.0720471		0		0		0.0869255			0
0.00770561		0.0914917		0		0.137769		0.00203714		0.126573			0.198858
0.00571745		0.210149		0		0.116419		0		0.104234			0.0201067
0.0855571		0.176801		0		0.128195		0.119795		0.105018			0.179096
0.0104274		0.117731		0.061478		0.281446		0.122403		0.115411			0.102104
0.0307733		0.0694538		0		0.131145		0.135986		0.0884224			0
0.0185615		0.0469262		0.0254349		0.398766		0.0314357		0.0856447			0.23113
0.0861109		0.20319		0		0.0130091		0.202807		0.0878068			0.0216818
0.00785798		0.0515059		0.0582456		0.397828		0		0.088107			0.217614
0.0970555		0.277868		0.0105566		0.0581823		0.107563		0.116411			0.0596186
0.0393194		0.202071		0.0110209		0.178144		0.0429866		0.121842			0.192923
0.0651241		0.160009		0.0506637		0.0862106		0.0686643		0.100289			0.143684
0.0183939		0.0680179		0		0.272186		0		0.059511			0.269297
0.048235		0.258265		0.105844		0.0775451		0.166753		0.107264			0.0138588
0.0520899		0.323503		0		0.0156839		0.109582		0.113254			0.0261399
0.0168248		0.0724465		0.0508826		0.1297		0.284477		0.100583			0.191549
0.0346883		0.103239		0		0.0191316		0.253539		0.080264			0
0.0113405		0.117989		0.992154		0.0853587		0.0923481		0.101295			0.0285907
0.0220672		0.205529		0		0.05663		0.0894578		0.0745161			0.0368599
0.0280423		0.0708005		0		0.25075		0.0110415		0.0892567			0.244107
0.0848272		0.258786		0		0		0.213246		0.0747824			0
0.00544995		0.0283769		0		0.246272		0		0.0732194			0.212164
0.0614231		0.189022		0.00508162		0.149727		0.060412		0.101794			0.249544
0.0433308		0.122738		0		0.129301		0.116221		0.0777538			0.183315
0.0425581		0.232052		0		0.248811		0.0257815		0.0915452			0.403459
0.0745146		0.157107		0		0.110795		0.117374		0.103845			0.184658
0.0490754		0.183141		0.546527		0.105834		0.118715		0.0742678			0.114327
0.0259793		0.105996		0.0404261		0.366724		0		0.0577623			0.194927
0.0157686		0.20201		0.180882		0.110456		0.0156552		0.0540856			0.00901259
0.0361058		0.156039		0.229639		0		0.237036		0.100167			0
0.0624666		0.13211		0.357825		0.187804		0.0375481		0.0864166			0.264316
0.0182642		0.335497		0		0.00870631		0.150227		0.0899686			0
0.0274535		0.139943		0.0560878		0.0689186		0.0894798		0.0812137			0.0778576
0.0617083		0.15854		0		0.0523694		0.190583		0.113987			0.0872823
0.0136326		0.12811		0.0693356		0.129275		0.212602		0.0869225			0
0.0087259		0.160939		0.166203		0.218454		0.110627		0.0959663			0.163154
0.0321343		0.123771		0		0.157485		0.00211492		0.0848364			0.0181278
0.106213		0.21895		0		0.11026		0		0.0733339			0.180039
0.00206494		0.0152009		0.028142		0.154551		0.126673		0.0531316			0.00341993
0.0434933		0.14191		0		0.129599		0.0841361		0.0772143			0.148468
0.0052862		0.223573		0.0624276		0.0884433		0.0193013		0.0848598			0.110093
0.0304541		0.065026		0.0420298		0.0495373		0.0986325		0.0711534			0.048811
0.0367025		0.257008		0		0.14255		0.0271443		0.0825526			0.167169
0.00341874		0.223018		0		0.183316		0.0656867		0.0552489			0.265655
0.00324601		0.234432		0		0		0.162149		0.0877477			0
0.0712059		0.181011		0.106886		0.13041		0.0855476		0.0849055			0.217351
0.0109191		0.131114		0		0.0664388		0.103062		0.0516317			0.10469
0.00336024		0.0211138		0.00533728		0.212677		0.100907		0.0885484			0
0.0305874		0.18409		0		0.0121584		0.0639512		0.0809944			0.0185409
0.0123835		0.325209		0.0588867		0.118904		0		0.0918802			0.192796
0.00729046		0.0381221		0.197651		0.187004		0.00780502		0.0674315			0.0829465
0.0280161		0.0777752		0.0289689		0.0255393		0.281086		0.101875			0.0134625
0.0365027		0.10441		0.183258		0.16051		0.108631		0.0792641			0.0859997
0.0134469		0.176118		0		0.0578258		0.301819		0.100846			0.0416256
0.0241781		0.0549143		0.216319		0.151834		0.160957		0.0970194			0.0671717
0.00709454		0.0695023		0.0182352		0.234698		0.114395		0.0893608			0.219393
0.0140844		0.0920596		0		0.131677		0.103866		0.067966			0.190227
0.0115072		0.167631		0.193833		0.220599		0.0284253		0.0962756			0.238212
0.0115602		0.132124		0.0423977		0.258313		0.109664		0.106011			0.0552745
0.0109759		0.0441451		0.126156		0.0719338		0.0145999		0.0331208			0.0367369
0.00319437		0.0079846		0.383905		0.111303		0.160559		0.0516095			0.0559754
0.00545748		0.0337898		0.0718231		0.107994		0.127795		0.0759262			0.127217

## Sheet: Fig6b
US cells
Baseline	Baseline	CS	CS	US	US	ITI-1	ITI-1	ITI-2	ITI-2	Rest	Rest		ITI-1 latter 9s	ITI-1 latter 9s
ctrl	KO	ctrl	KO	ctrl	KO	ctrl	KO	ctrl	KO	ctrl	KO		ctrl	KO
0.00222968	0.00203793	0.00125402	0.021486	0.0160891	0.0477038	0.0181227	0.0914688	0.0305895	0.161801	0.00866259	0.0971856		0.0302045	0.00362043
0.0126825	0.02647	0.0079633	0.117035	0.0562055	0.139111	0.00112872	0.0156038	0	0.0274975	0.0206945	0.0807648		0	0
0.0115626	0.0548985	0	0	0.516029	0.26826	0.0485837	0.0124443	0	0.006764	0.0644764	0.0128426		0.00581	0.00571472
0.0031291	0.00349325	0.0104357	0.0374407	0.024706	0.0597301	0	0.0821243	0.00555337	0.0326242	0.015291	0.0752372		0	0.0262575
0.0133727	0.0319158	0	0.0934807	0.109307	0.31699	0.0181151	0.0575893	0.00206859	0.184937	0.0443481	0.101405		0	0.0792305
0.00325339	0.013835	0.00127089	0.0714156	0.117376	0.639255	0.00106434	0.281212	0	0	0.0583682	0.0308809		0.0017739	0.0176747
0.00617877	0.0238888	0.0108559	0.0127513	0.038946	0.0822186	0.0503386	0.194117	0	0.0998561	0.101492	0.0999627		0.00511358	0.228955
0.163452	0.0232507	0.244977	0.0154533	0.44478	0.0588258	0	0.0180341	0	0.00321594	0.040118	0.0205994		0	0.0140692
0.0382438	0.0228268	0.0623109	0.217387	0.763183	0.459072	0.204334	0.267938	0.0632731	0	0.0131048	0.117078		0.0616615	0.0107738
0.0117091	0.0478063	0.0128294	0.00691383	0.0277881	0.102223	0.0128282	0.0621704	0.0331421	0.0352877	0.0171308	0.0187099		0.00510956	0.066656
0.105964	0.00443965	0.142825	0.301387	0.213888	0.0473102	0.0859539	0.142386	0.0693726	0	0.0560918	0.0942742		0.0151843	0.0808652
0.0974454	0.0452233	0.129034	0.0114707	0.221446	0.411352	0.163503	0.0112062	0.129761	0	0.00191272	0.0301377		0.0687389	0.0115053
0.0501364	0.0972806	0.208611	0.112631	0.109986	0.273569	0.129691	0.0177544	0.268819	0	0.0831109	0.116848		0.140176	0.0034261
0.00415294	0.0159359	0.0110917	0.0154019	0.415714	0.116678	0	0.0262962	0	0.0141055	0.117616	0.0326145		0	0.0053368
0.00238103	0.0307921	0.00457938	0	0.18282	0.110335	0.0517587	0.274097	0.113513	0.00579439	0.105089	0.086793		0.0376472	0.0260657
0.0216391	0.0230802	0	0	0.0491092	0.497859	0.00636379	0.146869	0.00533827	0.0298597	0.0350671	0.0697803		0.00350187	0
0.133831	0.0247655	0.128691	0.00562309	0.337153	0.0529922	0.205316	0.0269003	0.137409	0.0160572	0.109565	0.0262868		0	0.0302117
0.1385	0.0464388	0.234523	0.010838	0.380247	0.109105	0.0275315	0.00735311	0.130758	0.00611097	0.0252578	0.025049		0	0
0.00219311	0.0364655	0.0105513	0.00893719	0.925564	0.139615	0.0291359	0.0260726	0.00105069	0.00643646	0.0338632	0.0154397		0	0.0379163
0.00419228	0.00432034	0	0.00402358	0.0431417	0.0666617	0.131273	0.285669	0.0228307	0	0.118903	0.106671		0.0036014	0.286461
0.0153282	0.0294522	0.19715	0.0309559	0.209793	0.104862	0.0445669	0.0120761	0.12337	0.0135099	0.0984651	0.029693		0	0.0184563
0.0160724	0.039223	0.00635777	0.00267469	0.0574577	0.162811	0	0.312204	0.00267804	0	0.00362717	0.100945		0	0.173842
0.0057714	0.0478798	0	0.0219562	0.348988	0.118201	0.0110523	0.0348092	0.0133267	0.00202348	0.0762767	0.0433484		0.0109813	0.00965195
0.00889698	0.0301271	0.0789764	0.0888145	0.233966	0.194494	0.242702	0.122403	0.158277	0.0379228	0.120748	0.0558066		0.128065	0.0844403
0.0277078	0.0351545	0	0.0146844	0.29011	0.101785	0.109132	0.05085	0.201894	0.00545937	0.058286	0.060408		0	0.0830008
0.103161	0.0565785	0.135128	0.0425798	0.45833	1.17294	0	0.0267701	0.155773	0	0.0397817	0.102494		0	0.0300662
0.00557998	0.0505445	0.141843	0.069209	0.0454784	0.530615	0.0247418	0.113563	0.0885872	0	0.0719667	0.0416126		0	0.0520366
0.0633937	0.0479823	0.0173457	0.0199582	0.151446	0.15822	0.242664	0.055392	0.0459158	0.0178511	0.0876557	0.0254838		0.118991	0.00534457
0.0115297	0.0128579	0	0.0438238	0.0264631	0.0802426	0.250359	0.00476174	0.121869	0.0257489	0.0505511	0.0297869		0.332772	0.00793623
0.0471499	0.00413736	0	0.121219	0.462309	0.0184993	0.280525	0.0140424	0.0179574	0.181064	0.113384	0.0581017		0.289033	0.0148286
0.00543217	0.00802094	0	0.0846175	0.588565	0.0583961	0.104681	0.031576	0	0.21871	0.139157	0.128608		0.0799317	0.0471929
0.0130564	0.00317022	0	0	0.219442	0.272705	0.20304	0.322793	0.0121079	0.00659511	0.0965075	0.0820829		0.111304	0.48596
0.0136501	0.00563012	0.0589072	0.00125216	0.0814217	1.13799	0.016347	0.174921	0.0113721	0.002175	0.11843	0.0693624		0.0127759	0
0.0213699	0.0458653	0.225382	0.170823	0.12371	0.247576	0.145704	0.083946	0	0.115107	0.0991382	0.0920945		0.107757	0.0283024
0.00103266	0.00208773	0.0278976	0.318783	0.163969	0.231332	0.196049	0.0280936	0	0.00841263	0.103658	0.0975098		0.274073	0
0.016105	0.0175622	0.0916988	0.151271	0.0866144	0.540206	0.0578718	0.196543	0.162303	0.0131113	0.121994	0.123318		0	0.1072
0.00207955	0.0377442	0.00329405	0.00686421	0.0350031	0.964446	0.00339725	0.213748	0.161102	0	0.0168651	0.11312		0	0.0224852
0.00567675	0.0669551	0.11521	0.100882	0.01778	1.43324	0.00651622	0.157035	0.0288851	0	0.0248253	0.0978691		0.00732559	0
0.00103427	0.00561054	0	0.0552694	0.637775	0.0163019	0.112136	0.161581	0	0	0.109102	0.0391866		0	0.231297
0.0661049	0.00593116	0.121373	0.0191062	0.697554	0.253312	0.0134853	0.253574	0.110261	0.0091479	0.121702	0.00488356		0	0.07969
0.00641624	0.00419154	0.0121589	0.00258136	0.0695856	0.23461	0.0801093	0.051138	0.103703	0.00909641	0.120272	0.0129953		0	0.08523
0.0058146	0.0629726	0.0141055	0.0043408	0.0347443	0.200095	0.0236464	0.0224179	0.00457639	0.0754984	0.00486945	0.0385848		0.0394106	0
0.0357342	0.0136835	0.107089	0.00860928	0.264533	0.0473893	0.340197	0.0459022	0.0182211	0.034557	0.12208	0.0328881		0.00355164	0.0577905
0.00104814	0.0252469	0	0.430476	1.12715	0.159813	0.0266568	0.0410493	0.0243597	0	0.0783231	0.063847		0	0.00535221
0.0332677	0.0481154	0.0068543	0.00125665	0.16669	0.400894	0.0400403	0.0251284	0.00629863	0.00948424	0.0607231	0.0296995		0.0564255	0.00899916
0.156917	0.0775678	0.0497366	0.0305231	0.358362	0.327537	0	0.0641121	0.174618	0.00575879	0.123429	0.0292667		0	0.0316676
0.00526016	0.0222266	0.00127363	0.0109939	0.413291	0.0540719	0.0528001	0.0156513	0.00104565	0.00676829	0.089275	0.0213824		0.0678771	0.00714602
0.0302926	0.0020778	0.2015	0.00133945	0.0999143	0.0102495	0.0667737	0.206096	0.0068376	0.0163458	0.0753212	0.0874422		0.111289	0.130311
0.0100335	0.00207562	0.0401796	0.0209661	0.168538	0.0488326	0.0473463	0.0254743	0.00235223	0.0337692	0.0623602	0.0503549		0.0650504	0.0389558
0.00958378	0.0127289	0.0039976	0.00734366	0.392693	0.190563	0.0838426	0.0225482	0.065265	0.0239481	0.124826	0.0117388		0.0446316	0.0282531
0.0124669	0.02938	0.0128765	0.0176825	0.675951	0.0641214	0.0915764	0.0266634	0.00682182	0.00900852	0.0517013	0.0638821		0.0342856	0.0182442
0.0151953	0.0113154	0.0166132	0	0.0355166	0.167872	0.0200529	0.0415149	0.0578543	0.0087282	0.0476731	0.013249		0.02566	0.0654693
0.0678632	0.0410863	0	0.0100543	0.140259	0.240028	0.0433363	0.0261325	0.00658889	0.0230727	0.12122	0.0604648		0.0147923	0.00170964
0.00330023	0.0605336	0.0238571	0.00128195	0.0501736	0.485035	0.0109411	0.00210427	0.0310944	0	0.0643765	0.0298599		0	0
0.00335412	0.0190341	0.00641459	0.00130453	0.0330059	0.0495871	0.00204152	0.086543	0.292605	0.00101757	0.0228086	0.074568		0.00172524	0.118055
0.143611	0.0268548	0.178654	0.0719528	0.442559	0.165144	0.0227788	0.147292	0.14713	0.101254	0.0860457	0.0915977		0	0.0147373
0.0243061	0.0124071	0	0.0846521	0.526924	0.0473187	0.237217	0.0184003	0.0403735	0.0267232	0.11434	0.121972		0	0.0268078
0.0147537	0.146429	0.2014	0.0519313	0.0734854	0.942471	0.0753748	0.0770352	0.200063	0.0329218	0.099885	0.114507		0.125625	0
0.0199516	0.0391362	0.00515887	0.00592457	0.138574	0.511224	0.178223	0.0340882	0.304944	0.0299518	0.0176571	0.0985508		0.224399	0.0533533
0.0172297	0.00539996	0.0359396	0.0331111	0.0652387	0.11069	0	0.108465	0.070023	0.0107617	0.0736464	0.0188609		0	0.0352493
0.005532	0.0357804	0.00137074	0.0592509	0.165362	0.167016	0.00519365	0.0468382	0.110061	0.143938	0.0956843	0.105655		0.00698186	0.0780637
0.00925623	0.0266132	0.0337976	0.00760633	0.032899	0.182723	0.0474723	0.0384826	0.150399	0.0494557	0.129813	0.0680214		0.0592306	0
0.0112766	0.0299601	0.00635227	0.0130522	0.372356	0.328014	0.0454348	0.0385865	0.0022933	0.0388709	0.0787349	0.0981849		0.0184925	0.0500354
0.0220154	0.00230581	0.00395984	0.0125334	0.0694593	0.132473	0.0951505	0.0450079	0.00204622	0.00866525	0.0764154	0.0368876		0.121103	0
0.0273941	0.034701	0.0759663	0.0809231	0.0933	0.261035	0.0182844	0.146883	0.21098	0.10328	0.114331	0.0215736		0.00544916	0.0777203
0.0103385	0.00330363	0.0210016	0.0283141	0.0301792	0.0881651	0.00916416	0	0.0277821	0.144528	0.0577933	0.0394057		0.0134957	0
0.0699974	0.00975182	0.129959	0.0770982	1.32017	0.0755261	0.019113	0.0528812	0.0692427	0.0384283	0.0670503	0.112684		0	0.0745674
0.00101655	0.0488313	0.00731299	0.0397177	0.299178	0.81526	0.100332	0.0837123	0.0185043	0	0.1134	0.00661984		0.153021	0
0.00337306	0.00429196	0.0489111	0.33438	0.0162476	0.137256	0.00814119	0	0.0426337	0.0432457	0.117585	0.0331104		0.00343318	0
0.0430614	0.0100239	0.0555091	0.0785284	0.197503	0.645891	0.281133	0	0.0916777	0.00746261	0.117927	0.048554		0	0
0.0293179	0.198248	0.00400299	0.12346	0.0689791	1.06487	0.0430622	0.0288073	0.0513227	0	0.134125	0.0298796		0.0590267	0
0.00673796	0.0718699	0.00407198	0.278806	0.161386	0.786094	0.00325799	0.0200469	0	0.0839053	0.131076	0.0602604		0.00542999	0
0.0154541	0.0133667	0.112846	0.00515518	0.0662062	0.108726	0.0249073	0.409343	0.102862	0	0.0249867	0.0781653		0.0359933	0.354636
0.00434045	0.0164735	0.165296	0.00411347	0.415939	0.0463224	0.307534	0.0749055	0	0.0307938	0.111096	0.121231		0	0.0265289
0.151985	0.296645	0.00394707	0.079042	0.767557	0.705328	0.176598	0.0436242	0.0842084	0.0195647	0.0617378	0.060946		0.194119	0
0.016383	0.0678891	0.00130272	0.0117609	0.38309	0.392519	0.0911463	0.0130293	0.0020596	0.0053268	0.0298512	0.0182002		0	0.00678519
0.0211358	0.00537415	0.0121493	0	0.0577318	0.0726666	0.0497793	0.256349	0.00759012	0.0243476	0.0312391	0.0705714		0.0315322	0.0184768
0.0152611	0.00353973	0.00512871	0.0414923	0.158725	0.0122545	0.0133175	0	0	0.253437	0.0197815	0.0796612		0	0
0.00868653	0.0762958	0.00393475	0	0.131266	0.253671	0.168387	0.138021	0.00101785	0	0.0737014	0.124972		0.0619562	0
0.0521253	0.0102624	0.00558282	0	0.193028	1.00025	0.0599598	0.213418	0	0	0.0270319	0.0833507		0.00615411	0.152033
0.065322	0.0350963	0.00946297	0.0381451	0.360625	0.22677	0.00869586	0.247675	0.011212	0.0362816	0.0908979	0.0729687		0.00535382	0.368319
0.0514705	0.0151665	0.117787	0.0209749	0.248447	0.636012	0.0745934	0.0568592	0.0459571	0	0.0449737	0.0346558		0	0.0362071
0.00429786	0.113456	0.00691716	0.261248	0.429879	0.777607	0.0630923	0.0557611	0.00102149	0	0.0363811	0.0296799		0.00182061	0
0.00212381	0.0115029	0.00280832	0.0119549	0.0633821	0.0318569	0.0284407	0.132662	0.0207817	0.0134352	0.0901231	0.0445411		0	0.028554
0.00216173	0.054992	0.0513706	0.0533534	0.0107577	0.391119	0.00310108	0.0111888	0	0.0106678	0.0377738	0.129383		0	0
0.00923755	0.0681909	0	0.0104656	0.0626362	0.36978	0.223914	0.0771523	0.101464	0.0305554	0.0909335	0.0978936		0.0867938	0
0.0268335	0.00103293	0.0999919	0.00129317	0.136965	0.132755	0.0160344	0.183218	0.140498	0.175639	0.076864	0.0651126		0	0.0369493
0.00337517	0.0135899	0.00718994	0.00319464	0.316988	0.785455	0.046061	0.274216	0	0	0.0709288	0.0845623		0.0104926	0.303012
0.0437888	0.0262255	0.057486	0.028723	0.276069	0.13085	0.00320415	0.0596866	0.0634102	0.0212803	0.107455	0.0402926		0.00534025	0
0.0178756	0.102157	0.101377	0.0772525	0.100924	0.342198	0.0542132	0.329192	0.0345805	0.00997476	0.0691919	0.0432094		0.012812	0.0815588
0.0360405	0.048351	0.0866316	0.258821	0.106687	0.371946	0.0153132	0.0118356	0.00528945	0	0.0265411	0.0998778		0	0
0.0301638	0.0109737	0	0	0.221053	1.03369	0.0460945	0.0401944	0	0	0.0936805	0.0556584		0.00541774	0
0.0119292	0.0357475	0.0108113	0.0125849	0.108381	0.0796365	0.0454473	0.0115653	0.00811202	0.0123	0.021977	0.133761		0.0685531	0.0140656
0.0173069	0.0936416	0.0165381	0.114028	0.0562699	1.3462	0.112461	0.107782	0.0252389	0	0.0788166	0.00974547		0.00587553	0
0.0130057	0.0141925	0.297797	0.00540791	0.179123	0.0680247	0.0132071	0.0707662	0.115004	0.0614098	0.0831514	0.117743		0.0220119	0.0893723
0.0135713	0.0106773	0.0149427	0	0.048491	0.0266929	0.112181	0.332356	0.0391229	0.0590281	0.0930783	0.032267		0.0527671	0.243461
0.0272827	0.00206118	0.00637001	0.482861	0.0716735	0.117015	0.0356971	0	0.00496211	0	0.0217174	0.07766		0.0270484	0
0.0103945	0.014669	0.00943973	0.0012772	0.131289	1.25327	0.0122652	0.0950061	0.00322537	0.00108382	0.0165833	0.107188		0.020442	0
0.0773198	0.118467	0.23537	0.0227029	0.244837	0.407039	0.111477	0.0142451	0.0210942	0.00578127	0.0513829	0.0669729		0.122235	0.00177302
0.00954377	0.0146586	0.00374775	0.00575051	0.728972	0.0620566	0.022407	0.0067082	0.00106154	0.140503	0.0247231	0.147458		0	0.00166861
0.0286194	0.189024	0.00715578	0.046825	0.79986	0.392803	0.0319641	0.174294	0.00204305	0	0.034148	0.0156396		0.0255236	0.0871453
0.00221018	0.0111869	0.0397098	0.0455054	0.346893	0.0749966	0.0180523	0.052901	0.115469	0.155463	0.0421123	0.120776		0.00546672	0.0377645
0.0199962	0.00209667	0.00279256	0.0162577	0.161545	0.0100627	0.0523234	0.0191166	0.012173	0	0.0378551	0.0912051		0.0498646	0.0106943
0.0744361	0.0126704	0.0191572	0	0.278203	0.0412682	0.00101016	0.131472	0.13126	0.302085	0.0856988	0.0803548		0	0.157712
0.0730206	0.062379	0.00434592	0.00397116	0.353784	1.29665	0.0742585	0.0460634	0.0114048	0	0.0530508	0.0393376		0.0716588	0
0.0140882	0.0619973	0.0140819	0.149982	0.0937778	0.62025	0.0201719	0.0566602	0.00558091	0.00110094	0.016423	0.0194594		0.0104327	0.0880635
0.0175942	0.0280766	0.0107167	0.263755	0.217456	0.0832835	0.0233999	0.0291958	0.0058028	0.0378448	0.0592657	0.122764		0.0212879	0.024231
0.0147825	0.01243	0.00138268	0.00278675	0.191146	0.143867	0.0832607	0.0559254	0.0139247	0.0304164	0.0318582	0.115874		0.0840717	0.0132015
0.00328548	0.051805	0.145094	0	0.0112439	0.674598	0	0.24842	0.298538	0	0.108527	0.109407		0	0
0.177884	0.0515233	0.0498918	0.0383599	0.35613	0.290493	0.0979803	0.00871279	0.0673294	0.0112225	0.0967933	0.131953		0.0591205	0.00700043
0.0163244	0.0307972	0.0285317	0.00539729	0.331493	0.216014	0.00313812	0.315142	0.0051815	0	0.0291168	0.0331807		0	0.0947507
0.0157782	0.101873	0.118403	0.231407	0.0922498	0.960739	0.0142131	0.0146599	0.0710178	0.0825968	0.0880477	0.126928		0	0
0.0146442	0.0262381	0.0243461	0.0427683	0.110018	0.298156	0.00308618	0	0.00906339	0.00583573	0.0270843	0.132841		0.00166879	0
0.0204373	0.284522	0	0	0.17694	0.925742	0.342762	0.00320702	0.0836642	0	0.0463392	0.0640322		0.189247	0
0.0234945	0.00104426	0.00128184	0.361325	0.208154	0.734225	0.00686941	0.0113089	0.00820873	0	0.0228807	0.131017		0.011449	0
0.0444418	0.107624	0.00127313	0.0605647	0.323353	1.06376	0.0338544	0.0373943	0.00218343	0.0611325	0.0661839	0.0542668		0.00353558	0.0340746
0.0227484	0.0436954	0	0	0.13809	0.838381	0.128264	0.227082	0.00107235	0	0.0911449	0.0764401		0.101324	0
0.122875	0.061679	0.173071	0.00912679	0.3182	0.394011	0.0166304	0.0508523	0.00100495	0.0125598	0.0962647	0.0789378		0	0.0699515
0.00422135	0.0606035	0.149125	0.201053	0.578466	0.75899	0.0279034	0.0443366	0.00344683	0.00408953	0.106918	0.0988063		0	0
0.051166	0.236359	0	0.00290227	0.115158	0.643988	0.301895	0.0985994	0.0331495	0.0290926	0.136547	0.14483		0	0
0.0439205	0.0947535	0.00569513	0	0.091017	0.471099	0.045213	0.32373	0.134294	0	0.120282	0.076954		0	0.171512
0.110976	0.0117512	0.0935612	0.195278	0.309194	0.0271752	0.226306	0.00114612	0.0599995	0.0682499	0.101218	0.126523		0.142762	0
0.0400772	0.0206307	0	0.0277623	0.780035	0.221024	0.203841	0.0342228	0.105206	0.00921398	0.120424	0.141329		0	0.0124232
0.0253523	0.175642	0.0264054	0.0675425	0.107113	1.13673	0.346477	0.0918828	0.032809	0.0225648	0.108003	0.0430072		0.488084	0
0.054227	0.338874	0.0270622	0.0674824	0.308388	0.767361	0.096502	0.0516084	0.10469	0	0.10479	0.0253001		0.138606	0
0.124347	0.0115123	0.0623386	0.0306115	0.625461	1.15043	0.121611	0.0278254	0.0396996	0.114685	0.0945612	0.137178		0.0170342	0
0.076208	0.00329425	0.0544817	0	0.397919	0.0920319	0.138122	0.351041	0	0	0.0749281	0.0637957		0.128338	0.255193
0.0145686	0.0492995	0	0.28566	0.0668924	0.654867	0.0739078	0.0951221	0.0802949	0.0127049	0.0379383	0.119246		0.0293052	0.130189
0.0173983	0.0556245	0.0336502	0.0349942	0.110868	0.908725	0.0802542	0.0315453	0	0.0159368	0.036124	0.115581		0.0731188	0.010346
0.0051368	0.172789	0.224943	0.0834961	0.0995148	0.83914	0.140514	0.0010233	0.0977364	0.0717114	0.0703505	0.124835		0.0430883	0
0.00216066	0.00531679	0.00996565	0.320575	0.0513539	0.0543035	0.00230315	0.0408056	0.0549328	0.0779793	0.0776084	0.126571		0.00383858	0.0680093
0.0149989	0.0609981	0.00126527	0.00511262	0.186416	0.164681	0.0445381	0	0.0282797	0.28115	0.0133696	0.11397		0.00177417	0
0.0257799	0.0310318	0.0171248	0.0635696	0.0987034	0.0743756	0.0502031	0.00236644	0.0146121	0.0304973	0.0412695	0.0087166		0.0111923	0.00394407
0.00103288	0.00665501	0.00128997	0.202196	0.0169414	0.128946	0.122049	0.0236173	0	0.0171212	0.0616746	0.0374625		0.180734	0
0.052419	0.014551	0.200439	0.00141528	0.295843	0.442688	0.265854	0.179806	0	0.0087722	0.00724494	0.027942		0.417793	0.0596556
0.0153754	0.077944	0	0.0282071	0.0601306	0.231813	0.19569	0.149246	0.0789562	0.011284	0.0865713	0.0455266		0.213345	0.0769779
0.0556224	0.102659	0	0.0191861	0.420936	0.266712	0.0323451	0.0296045	0.00223239	0.0835828	0.0786376	0.0125065		0.0231225	0.00624543
0.00569818	0.00625599	0.00263239	0.0991144	0.0975112	0.0274028	0.0102215	0.0641698	0.0289356	0.0729066	0.0846962	0.127565		0.00358597	0.0762416
0.00900853	0.0277425	0.00351491	0.026023	0.125706	0.0613387	0.00918855	0.0227976	0.0756193	0.0264372	0.0630135	0.0226684		0.0153143	0.0272821
0.00213515	0.0642312	0.276668	0.051506	0.0802516	0.296807	0.0145472	0.238008	0	0.09612	0.0853582	0.0680977		0	0.123465
0.0199577	0.0236952	0	0.0222615	0.475187	0.095861	0.255162	0.0522553	0.0252584	0.0165759	0.123105	0.0157707		0.251915	0.0774764
0.00203558	0.0100021	0	0.005747	0.0528849	0.0466302	0.00109246	0.0201503	0	0.00335586	0.0788114	0.0853057		0.00182077	0.0192107
0.0452412	0.0496745	0.0567928	0	0.340087	0.427883	0.275137	0.155534	0.002077	0.0301751	0.0502721	0.0178144		0.264696	0.116899
0.0372974	0.035139	0	0.0330446	0.468007	0.0915165	0.168647	0	0.0822686	0	0.0442367	0.0226414		0.143344	0
0.00517501	0.0332315	0.0714089	0.0351046	0.425213	0.102164	0.121214	0.0107166	0.0304233	0.0115473	0.0809749	0.0407323		0.0588035	0.00894849
0.017703	0.015761	0.101165	0	0.0672703	1.00378	0.0229667	0.161503	0.153829	0	0.115326	0.0911467		0.0272701	0.00337244
0.00774664	0.00451173	0.0794818	0	0.555937	0.0179487	0.0245095	0.278187	0.00103609	0	0.0615521	0.0326426		0	0.356903
0.004333	0.167908	0.00836366	0.0917336	0.0186732	0.490334	0.00101471	0.181133	0.0233381	0	0.0259619	0.0505924		0	0
0.0712616	0.00104133	0.0763868	0.316968	0.488599	0.0183481	0.0282749	0.00105945	0	0	0.0116348	0.0384009		0.010785	0.00176575
0.0146098	0.0444347	0.115557	0.0189998	0.0490372	0.248551	0.205381	0.0101923	0.0179741	0.163091	0.0380306	0.0912872		0.264157	0
0.00415128	0.0298811	0.00965008	0.0101282	0.0570188	0.182941	0.0670041	0.0146086	0.0892647	0.0109959	0.121696	0.0695075		0.0893971	0.0226402
0.0114248	0.00608577	0.00537535	0.0373765	0.958656	0.0553948	0.265496	0.265363	0.00563622	0.00703808	0.105659	0.135883		0	0.442271
0.0084962	0.00457438	0.00552849	0.0920224	0.0960861	0.381319	0.11126	0.0433607	0	0.12215	0.0400493	0.0975712		0.0109897	0.0113111
0.0155036	0.0649067	0.0536693	0.041785	0.076023	0.413985	0.13953	0.0343748	0.204187	0.0283041	0.0512755	0.0164042		0.120033	0.022301
0.00870567	0.0145764	0.00555312	0.126947	0.0882393	0.483084	0.22502	0.061975	0.013978	0.163278	0.116178	0.119837		0.310101	0
0.0074303	0.0207503	0.0207171	0.0190349	0.231531	0.189782	0.014117	0.0263511	0.00103848	0.0121844	0.0716282	0.0889837		0.00719632	0.0147486
0.00103931	0.00487397	0.0150367	0.0261883	0.0211867	0.126147	0	0.163841	0.00105561	0	0.0605028	0.0948871		0	0.0136263
0.0686484	0.101509	0.0934894	0.0970663	0.361183	0.244271	0	0.131254	0	0.0266611	0.0930643	0.0607401		0	0.0445547
0.157437	0.0797648	0.098226	0.0102102	0.451433	0.224933	0.211719	0.0053119	0	0.00411015	0.0185505	0.0919038		0.180797	0.00885317
0.0684258	0.0275829	0	0.00711007	0.428025	0.210477	0.391544	0.0132124	0	0	0.069843	0.046903		0.11424	0
0.0241111	0.00326968	0	0.00125173	0.720044	0.0159439	0.0895734	0.0249456	0.0584292	0	0.0988499	0.00737832		0.0788405	0.0131778
0.0213963	0.0742108	0	0.101027	0.0682244	0.424589	0.303127	0.0895766	0.0826597	0.0471366	0.118592	0.0679451		0.212368	0.002052
0.0237314	0.0095093	0	0.00266187	0.0747539	0.0779783	0.145238	0.0273388	0.0273934	0.0329694	0.0724984	0.0776468		0.0128604	0.0337763
0.0108839	0.00441925	0	0.0056172	0.0638025	0.348086	0.00327823	0.152604	0.00211331	0	0.0902919	0.0859422		0	0
0.00868287	0.0818079	0	0	0.969423	0.176733	0.0766174	0.0480643	0	0.00533882	0.108355	0.0615279		0	0.0293839
0.0303519	0.0158973	0.0685173	0	0.164935	0.0794957	0.115671	0.0394512	0.251844	0.0517218	0.0477021	0.0121639		0.192785	0.0583284
0.00764755	0.00102704	0.0431879	0	0.120932	0.213233	0.00101795	0.0326479	0.0155535	0.129828	0.0317887	0.104364		0.00169658	0.00199209
0.033646	0.0240348	0.0986768	0.0829125	0.115791	0.609506	0.0309041	0	0.0466943	0.0850385	0.0171792	0.0659372		0.0256948	0
0.211165	0.00739315	0.0658683	0.244151	0.464028	0.0225454	0.103525	0.0120702	0.108656	0.00786228	0.0364101	0.0518077		0.103817	0.0145535
0.0643602	0.133502	0	0.135008	0.584595	0.291635	0.0928946	0	0.0010411	0.0204639	0.113192	0.0387619		0	0
0.00109185	0.0821822	0.297223	0.064433	0.130454	0.224591	0.0577528	0.199907	0.062565	0.0183116	0.0803312	0.0814921		0.0532671	0.212032
0.0611643	0.00319243	0.00259329	0.070077	0.398482	0.167515	0.242931	0.0492271	0.0244008	0	0.105209	0.0766922		0.335315	0.00556599
0.0391051	0.00421454	0.00661358	0.124601	0.0785752	0.113218	0.0593611	0	0.00321496	0.170852	0.0940973	0.101478		0.0778762	0
0.0080589	0.0993989	0.00786744	0.174806	0.25033	0.311486	0.0806936	0.0991291	0.0998031	0	0.0682505	0.0992955		0.104257	0
0.00110815	0.104174	0.00297678	0.0906618	0.0764438	0.279181	0.0154573	0.0621978	0.0280038	0	0.0229706	0.00609436		0.0110888	0
0.00100655	0.0145058	0	0.00130851	0.189569	0.482573	0.200542	0.199409	0.0129618	0.0691081	0.0981101	0.066998		0.243043	0.0323492
0.00106842	0.0655868	0	0.0626513	0.301297	0.188856	0.00104939	0.0280652	0.0021188	0.00482941	0.109422	0.0788016		0	0.0378555
0.00311285	0.0111233	0.0028337	0.00129804	0.465578	0.0339659	0.0364629	0.00647115	0.00231274	0.0080514	0.116141	0.00436582		0.00168091	0.00904216
0.00103114	0.0122409	0	0.0841775	0.0768035	0.212267	0.20227	0.00990405	0.0354536	0.00101667	0.0377431	0.0732713		0.0304202	0.00174562
0.0287171	0.0465657	0.0989398	0.245915	0.12321	0.376465	0.0956575	0.104068	0.00450886	0	0.0518274	0.0913204		0.0731736	0
0.00201589	0.00208917	0	0.0804132	0.0102703	0.75668	0.138016	0.0669535	0	0	0.044663	0.0785927		0.0396225	0
0.00543041	0.146919	0.0784609	0.152995	0.145578	0.420702	0.0154778	0.00108719	0	0	0.0710917	0.0774086		0.0184094	0
0.0185008	0.0371494	0	0	0.0893326	0.855693	0.0911021	0.143872	0.0271386	0	0.0768253	0.100594		0.128732	0
0.0246565	0.0101506	0.0690283	0.00965963	0.224302	0.0223306	0.0218569	0.00442407	0.00788624	0.0141282	0.0461918	0.0399127		0.0079286	0.00355291
0.0080382	0.0304733	0	0	0.0716123	0.30695	0.0363575	0.236574	0.0378316	0	0.0412304	0.107989		0.0412916	0.0093526
0.00634106	0.0992114	0.234411	0.0534633	0.376194	0.2846	0.213174	0.29904	0.00317311	0	0.0473857	0.112966		0.274496	0.0899603
0.0155523	0.0564229	0.116184	0.0218143	0.0420584	0.925419	0.100795	0.0243779	0.0148237	0	0.0312479	0.113184		0.153354	0
0.0053197	0.0144558	0	0.137909	1.41884	0.0315124	0.195787	0.00207581	0.0121851	0.265161	0.0309613	0.0568351		0	0.00345969
0.00981264	0.00489244	0.0109336	0	0.18671	0.178684	0.00683568	0.257981	0	0	0.0284756	0.10342		0	0.00172899
0.00436269	0.0393339	0.012697	0.105173	0.0115238	0.117708	0.0113995	0.116168	0	0.0315449	0.12725	0.0884407		0.00749724	0.00526466
0.0117597	0.0189204	0	0.0134001	0.420521	0.0841829	0.148198	0.0581759	0	0.0116632	0.0521657	0.137001		0.00733027	0.00547983
0.00204415	0.0813317	0.00661502	0.0477116	0.50986	0.561053	0.0219484	0.257576	0.00468276	0	0.0727106	0.0953666		0.0365807	0.190616
0.00302087	0.023093	0.245004	0.242007	0.0166603	0.105143	0	0.0792128	0.26691	0.132855	0.0592182	0.103866		0	0.126507
0.00553214	0.0752328	0	0.00865361	0.0331549	0.454987	0.0397988	0.0769201	0.00759481	0.0132036	0.0839556	0.0921187		0.00864351	0.032272
0.0206452	0.212679	0	0	0.0450965	0.525518	0.0184301	0.0318514	0.00535354	0	0.0605359	0.12476		0.00519356	0
0.00103683	0.0236165	0.0079674	0.0159571	0.0259117	0.0814451	0.00743837	0.0210718	0.00525988	0.0212289	0.107085	0.0428745		0	0.00169313
0.0187119	0.116432	0.0228299	0.00920786	0.672405	0.547162	0.0514033	0.00222873	0.018187	0.0147004	0.101127	0.097066		0	0
0.00634798	0.0845221	0.0170866	0.169265	0.0424409	0.550803	0.0556459	0.0212828	0.0685976	0.121882	0.100244	0.0970555		0.023752	0
0.00103304	0.100145	0	0.124785	0.58467	0.289569	0.026836	0.133779	0	0.0820557	0.0336135	0.0939799		0.0255688	0
0.0084031	0.0131828	0	0.00389569	0.046721	0.143491	0.0560799	0.00574814	0.0275207	0.0683114	0.0437333	0.116417		0.0373691	0
0.00214986	0.0558814	0.135709	0.0437689	0.417178	0.184071	0	0.0956317	0.00776824	0.0122524	0.0855625	0.107052		0	0.131292
0.0021178	0.00325058	0.0159137	0.0405286	0.548196	0.0285639	0.0255648	0.222307	0	0.0383109	0.0552525	0.110024		0	0.238363
0.00661445	0.00350263	0.0189394	0.171535	0.103525	0.28948	0.0760042	0.00413232	0.09291	0	0.0311926	0.118239		0.00166747	0
0.00312787	0.0290366	0.00261019	0.200343	0.0888506	0.308752	0.0791783	0	0.0194998	0	0.0646531	0.112431		0.121429	0
0.098091	0.0293034	0.28493	0.0162509	0.424934	0.657852	0	0.0913958	0	0.0372283	0.0748653	0.0887598		0	0
0.0249436	0.0164508	0.00737083	0.0117683	0.0532028	0.0689166	0.00657732	0.0112666	0.0053071	0.0197676	0.099155	0.0890775		0.00565222	0.0187776
0.0154582	0.0293414	0	0.00521376	0.0560371	0.209335	0.0818614	0.0233436	0	0.00328018	0.0672925	0.023047		0.0017145	0.0169122
0.00313055	0.0128475	0.0230679	0.0103073	0.0235319	0.510474	0.00495232	0.0507365	0.00656058	0.0409778	0.00888492	0.0662534		0	0.0474194
0.0333236	0.106052	0.00397509	0	0.0730008	0.351655	0.0372602	0.194601	0	0.00432081	0.0776279	0.0396542		0.0035936	0.111007
0.118009	0.00326032	0.0582538	0.405028	0.3169	0.353868	0.0841912	0	0.224925	0.0137372	0.12003	0.0681527		0.075291	0
0.00201098	0.133861	0.0713281	0.175239	0.0261075	0.906778	0.222657	0.0964514	0.161997	0	0.0947648	0.0397859		0.331444	0
0.00813489	0.143376	0	0.112841	0.311067	0.364556	0.0205076	0.123895	0.00519098	0.0603103	0.0217909	0.098125		0.0307364	0
0.00215729	0.0199363	0.0320032	0.00820542	0.231575	0.0459929	0.0592437	0.0010208	0.0213735	0.0150127	0.0793038	0.103942		0.0250669	0.00170133
0.00417738	0.0148598	0.179985	0.016187	0.0512074	0.0832434	0.00672842	0.00780748	0.179594	0.00925341	0.120766	0.135599		0.00378144	0.00368393
0.15455	0.00698683	0.229835	0.349963	0.523927	0.195215	0.0201119	0	0	0.00224926	0.0189599	0.0999578		0	0
0.00354906	0.00418854	0.0219098	0.425844	0.0624344	0.346965	0.202118	0.0783888	0	0.0208072	0.078831	0.121625		0.135482	0.100692
0.0156533	0.120743	0.00158474	0.0807618	0.547486	0.716452	0.0310337	0.0156327	0.0120328	0	0.109311	0.132913		0	0
0.0421084	0.207921	0.0287419	0.0643219	0.117243	0.779954	0.00337683	0.0067585	0.00986298	0	0.0421824	0.0212032		0.00374909	0
0.0260258	0.00101891	0.00125753	0	0.320585	0.00514587	0.251913	0.150389	0.0579148	0.0986168	0.106806	0.0520561		0.350541	0.0877182
0.0616086	0.038657	0.198538	0.0983183	0.837177	0.182733	0.0305062	0.243568	0	0.0048307	0.0828023	0.0230036		0.034764	0.326264
0.0179148	0.115644	0.00946978	0.0737903	0.182389	0.292846	0.00312552	0.153887	0	0.0456652	0.0210272	0.0646427		0.00345632	0.144962
0.106035	0.0022705	0.0157821	0	0.277054	0.00532074	0.138307	0.00310311	0.209467	0.0128621	0.119588	0.0742492		0.134285	0.00346773
0.0441684	0.00202106	0.0355415	0.00144507	0.475015	0.00546002	0.0524579	0.0241436	0	0.00953299	0.0235436	0.13059		0.0135051	0.0205363
0.0133314	0.0845575	0	0.00265824	0.406109	0.424376	0.0490192	0.233227	0	0.0730753	0.019276	0.12132		0.0034568	0.155302
0.0238783	0.165688	0	0.00687927	0.114268	0.363996	0.0831491	0.190566	0.00110168	0.0651655	0.0245057	0.152965		0.0562251	0.0894607
0.018705	0.00202748	0.178264	0	0.274107	0.416113	0.00732583	0.260627	0	0	0.0208969	0.0490377		0	0
0.0170403	0.291525	0.0190652	0.0287415	0.221129	0.690258	0.0195851	0.0801879	0.00344754	0	0.0239319	0.142618		0.00871993	0.0343868
0.0245646	0.139259	0.0278301	0.10474	0.068219	0.404044	0.0111338	0.160369	0.00435514	0.0642826	0.0292385	0.0150276		0.00608988	0.0371167
0.00105688	0.0100502	0.00274832	0.00126939	0.0342074	0.0290992	0.0054616	0.00421687	0.0347925	0.0437158	0.073464	0.118052		0.00910267	0.00360312
0.0332226	0.0148662	0.0638326	0.169897	0.0857271	0.194384	0.0275097	0.00322789	0.0085778	0.00331366	0.0460876	0.0445048		0.00912917	0
0.0293132	0.005651	0.0227803	0.00129835	0.249592	0.0252296	0.0364842	0.00819453	0.00211729	0.0088499	0.0184276	0.0490441		0.0114428	0.00409743
0.0526953	0.0329303	0.0456465	0.225109	0.143222	0.256797	0	0.0043747	0.116967	0	0.0637246	0.0130192		0	0
0.170124	0.144277	0.0893162	0.0585044	0.37275	0.454114	0.162524	0.00432909	0	0	0.0971234	0.0439706		0.178904	0.00168313
0.0114128	0.0168996	0.291153	0.0279775	0.452764	0.333219	0.00528836	0.0706484	0.0267174	0.00445189	0.0922469	0.0365426		0	0.00904403
0.00412819	0.0124732	0.0236663	0.0118248	0.0157493	0.031769	0.00695536	0.00410665	0.160715	0.00644581	0.0697464	0.0423785		0	0.00341094
0.00338727	0.00103244	0.0145727	0	0.580847	0.00516346	0.0967001	0.124316	0.00625728	0.0259067	0.0644109	0.0508561		0	0.147311
0.00424727	0.0289355	0.0203843	0.302344	0.13839	0.134693	0.347761	0.0930262	0.0194939	0	0.114113	0.0264662		0.35882	0
0.0353121	0.0199369	0.277657	0.0013686	0.53691	0.0639992	0	0.0709997	0.106774	0.0470325	0.0930361	0.0738108		0	0.0167137
0.00866367	0.181772	0.0746681	0.00462394	0.0536302	0.381604	0.255374	0.0230341	0.107445	0	0.0897485	0.0489036		0.0433412	0.0347046
0.0147707	0.016654	0.091309	0.0968772	0.11465	0.207507	0.0898913	0.0610334	0.00776937	0	0.104091	0.0416091		0.126341	0.00183896
0.179595	0.00529221	0	0.120047	0.518718	0.43768	0.0592669	0.113045	0	0	0.0568055	0.0817755		0	0
0.0345807	0.0370123	0.0419989	0.15293	0.430471	0.444007	0.212125	0.225777	0.0548559	0.0255653	0.0890315	0.115062		0.237763	0.347742
0.0177631	0.0181444	0.0792873	0.00273494	0.439139	0.0756924	0.149653	0.0183002	0.0982856	0	0.0821349	0.00672846		0.249421	0.0114217
0.00527633	0.0284941	0.0201226	0	0.0805273	0.23357	0.0783942	0.0342095	0.00500059	0	0.080975	0.0181622		0.0675803	0.0210107
0.00933247	0.0391949	0	0.0136834	1.13002	0.0790712	0.0142302	0.0066812	0.0010045	0.00889624	0.0682828	0.0591134		0.00170837	0.00171599
0.0265673	0.0382979	0.018843	0.0117827	1.04341	0.0791801	0.158063	0.0268568	0	0.0139986	0.0770933	0.0326264		0	0.0104806
0.0849173	0.00409407	0	0.200811	0.196526	0.390806	0.401506	0.00100261	0.00531616	0	0.064155	0.0363515		0.0206712	0.00167102
0.133112	0.0182415	0.326806	0.174264	0.342616	0.134156	0	0.121707	0.092892	0.149765	0.0579417	0.0220591		0	0.177554
0.00305354	0.00103121	0	0.101234	0.634221	0.00534746	0.260592	0.0428354	0	0.116859	0.0908263	0.0424803		0	0.0713924
0.0228887	0.0474028	0.0296922	0	0.0738585	0.331595	0.0271049	0.146075	0.0222741	0	0.0294277	0.0862204		0.0272799	0
0.182788	0.0055598	0.0404082	0.0217006	0.432085	0.0279655	0.232231	0.0820361	0.0181055	0.107923	0.100673	0.0181065		0	0.107725
0.0317686	0.137789	0	0	0.18561	0.534905	0.131034	0.231408	0.0137296	0	0.0533176	0.0794244		0.183587	0.0803926
0.0058058	0.00472774	0.300984	0	0.363149	0.272877	0	0.165835	0.122082	0.111096	0.11903	0.0184488		0	0.0836034
0.0668804	0.00899648	0.0856123	0	0.40222	0.0531373	0.0154386	0.189772	0.0134188	0.00203294	0.0459022	0.0283091		0	0.182884
0.164105	0.0279082	0.105166	0.0174142	0.363813	0.0916035	0.185127	0.00582019	0.0246601	0.0299752	0.102034	0.0740641		0.211401	0.0054744
0.111129	0.013441	0.166716	0	0.266838	0.0736105	0	0.00100779	0.0814563	0.287966	0.110727	0.0447693		0	0
0.0444291	0.029438	0.0130649	0.0061186	0.20319	0.0696556	0.0460405	0.0216719	0.0126617	0.0307358	0.0262587	0.0368866		0.0100446	0.0273405
0.0657604	0.0355774	0.198246	0.0970966	0.446494	0.094064	0.0896957	0.328926	0.0741898	0	0.0660349	0.0946636		0.149493	0.489904
0.181617	0.115249	0.0370791	0.0232173	0.416718	0.321104	0.178658	0.128839	0	0.085006	0.0749983	0.0953133		0.291713	0.182828
0.00415122	0.00315034	0.0584128	0.0143936	0.567527	0.582989	0.139215	0	0.0314118	0.154706	0.109601	0.0276027		0.13371	0
0.0522676	0.00106824	0.0648907	0.0462105	0.266774	0.616883	0.0136104	0.145139	0.0626811	0.00543508	0.084901	0.0651576		0.00171745	0.0339817
0.0322393	0.00213363	0.0328996	0.198249	0.132259	0.00542476	0.0138679	0.00339028	0.00220072	0.02966	0.076059	0.0753084		0.0117513	0
0.0206495	0.0134401	0	0.00250825	0.248501	0.0337263	0.0227247	0.0297285	0.029642	0.00534536	0.113932	0.0470273		0.00168952	0.00702931
0.0838931	0.0750337	0.044044	0.00390835	0.346022	0.782258	0.00209446	0.180312	0	0	0.05819	0.0838448		0	0.046099
0.136712	0.00329603	0.234414	0.0455478	0.291792	0.325947	0	0.137263	0.0142915	0.0111407	0.0671095	0.0852114		0	0.14498
0.079024	0.108121	0.0750697	0	0.163319	0.811711	0.00306838	0.172335	0.0339045	0.0496182	0.0815032	0.0730977		0.00511397	0
0.00831311	0.00656749	0.135727	0.172379	0.626991	0.0156478	0.0234271	0.00951628	0.0152772	0	0.129707	0.101878		0	0
0.00100342	0.142981	0.0392067	0	0.189726	0.572671	0.0633628	0.153812	0.053318	0	0.072571	0.0753284		0	0
0.0296349	0.00315926	0.0142225	0.0259909	0.171529	0.160971	0.0653001	0.156736	0.0330689	0.140849	0.0157645	0.0650975		0.0126531	0
0.0162015	0.0207328	0.0163164	0.112517	0.170864	0.335657	0.00102778	0.0525054	0.0526908	0.0121324	0.0453068	0.0756845		0	0.0200025
0.00457893	0.193889	0.0462304	0.0573876	0.0510841	0.430552	0.0606809	0.00360722	0.00226072	0.0176409	0.0361771	0.0372884		0	0
0.0281213	0.0466383	0.04565	0.0169235	0.293397	0.285659	0.036565	0.0203332	0.0426336	0.0126708	0.0116536	0.0488115		0.037573	0
0.00440276	0.00310293	0.00514297	0.176812	0.0655401	0.0112972	0.0853266	0.00313423	0.0529166	0.104184	0.0491288	0.120772		0.00382317	0.00522372
0.0283825	0.00203348	0.0258775	0.0506523	0.244326	0.747682	0.0818117	0.0779088	0.0283064	0	0.0549586	0.0575578		0.0289829	0
0.0348986	0.0124302	0.0129831	0	0.0939384	0.177563	0.0638806	0.144322	0.171047	0	0.109523	0.106214		0.0522986	0
0.0341919	0.0423966	0.0484966	0.109394	0.143529	0.377544	0.0198949	0.248577	0.0530025	0.117556	0.0136497	0.0261265		0	0.330518
0.0856612	0.0423406	0.115533	0.0530042	0.201198	0.103814	0.173719	0.191358	0.140949	0.00759596	0.0369982	0.0408034		0.140013	0.161134
0.0237085	0.0489347	0.0109123	0.337111	0.0757609	0.388721	0.00448454	0.00554278	0.00669918	0.0476721	0.0134308	0.0411183		0.00367974	0
0.0091238	0.0107647	0	0.0633485	0.710211	0.194063	0.0557885	0.00631111	0	0.00460361	0.055051	0.110114		0.00170561	0.0053651
0.00415352	0.0706604	0.0642716	0	0.552557	0.440627	0.0868143	0.277191	0.0197465	0	0.1141	0.0689509		0.0618373	0.178502
0.00215211	0.0990652	0.0699558	0.10369	0.0374844	0.402907	0.00209459	0.204695	0.00884968	0	0.0133824	0.0666279		0	0.151927
0.00101703	0.0800389	0.140261	0.145666	0.0612438	0.453948	0	0.00645291	0.0010083	0.043077	0.00980861	0.0702186		0	0.00341217
0.0114215	0.0132623	0.0198107	0	0.0748015	0.244323	0.0459335	0.0273177	0.0542154	0.0696859	0.0455312	0.107672		0.0451816	0.00541921
0.0205974	0.043086	0.0223781	0.077657	0.0750673	0.135833	0.00881097	0.0771648	0.00203558	0.212922	0.0149368	0.0436745		0.00178085	0.0478035
0.0467103	0.026396	0.293	0.180174	0.208216	0.105187	0.169269	0.0112158	0	0.120524	0.0613451	0.120674		0.282115	0
0.00101147	0.0909499	0.0299873	0.17353	0.577819	0.330704	0.211498	0.0931525	0	0.00439615	0.0259692	0.072638		0	0.147534
0.00845973	0.00519239	0.0127443	0.122576	0.0213689	0.391343	0.0114417	0	0	0.0168409	0.0208624	0.114237		0.00977934	0
0.00106082	0.0172155	0	0.269049	0.228291	0.0779937	0.226227	0.136385	0.14005	0.00420212	0.0419306	0.0878714		0.174309	0.227309
0.0299807	0.00104308	0.0429388	0.188984	0.63826	0.176684	0.0246526	0.220024	0.099837	0.065072	0.0901835	0.10287		0.0410877	0.0876417
0.00561195	0.00102498	0.00672712	0.195772	0.0421959	0.0125575	0	0.135671	0.168898	0.00213842	0.0704013	0.079927		0	0.226119
0.00204683	0.00613334	0.0106668	0.0104181	0.0460882	0.104115	0	0.347242	0.16592	0.040843	0.0173181	0.108831		0	0.505425
0.0100615	0.050778	0.0814132	0.0825109	0.0339749	0.45482	0.0210929	0.205519	0.00626481	0.126885	0.0563504	0.115142		0.0351548	0.33157
0.100953	0.00200066	0.389086	0.00262466	0.299196	0.0602766	0.00914746	0.326947	0.118208	0.0434544	0.0362681	0.0995132		0	0.190979
0.00751388	0.00457001	0.050075	0.174092	0.0359186	0.651182	0.0316658	0.0840438	0.0750773	0	0.0872438	0.087562		0	0.126162
0.00325026	0.107502	0.0819323	0	0.0454518	0.586282	0.111582	0.185764	0.116107	0	0.0817725	0.125449		0.00753814	0.124338
0.13243	0.0949256	0.235505	0.049067	0.432076	0.519566	0	0.0228384	0.0129064	0.00319065	0.0141653	0.135442		0	0.0327007
0.00342019	0.0267688	0.0458838	0.0561326	0.087375	0.335056	0.0440072	0.119393	0.053362	0.00101377	0.0885245	0.114404		0.0101692	0.0733826
0.0179001	0.012959	0.0226114	0.0012754	0.334734	0.0602037	0.0621622	0.0106957	0	0.011833	0.0302676	0.123941		0.00728384	0
0.0491702	0.0356111	0.0345763	0.0306437	0.214469	0.103521	0.0166073	0.411799	0.00876166	0	0.021945	0.105646		0.00978577	0.0889752
0.0187773	0.0384634	0.0362646	0.156026	0.0967014	0.0917367	0.0176709	0.233401	0.0110007	0	0.0229854	0.0732564		0.0237432	0
0.0214325	0.00100716	0.0166675	0.253261	0.122272	0.103341	0.00567701	0.0641207	0.00809319	0.110339	0.0321031	0.0992228		0.00364626	0.106868
0.00315629	0.00450731	0.254111	0.134684	0.268017	0.0108249	0.00100967	0.0748429	0	0.109262	0.110162	0.122298		0	0
0.00985538	0.00100435	0.00389008	0	0.036067	0.00513041	0.00972584	0.158957	0	0	0.0683512	0.093657		0.0162097	0.236062
0.0175909	0.210263	0.0537199	0.00675452	0.1365	0.611111	0.0098172	0.0424527	0.0461727	0.00775426	0.0240612	0.106017		0.00862685	0
0.00849904	0.0342361	0	0.135748	0.157288	0.0710517	0.213564	0.00206619	0	0.158164	0.0756822	0.128532		0.152706	0
0.190971	0.0593199	0.192761	0.00530041	1.01894	0.217494	0.0254444	0.0231553	0	0.0396851	0.0173791	0.104453		0	0.0037391
0.0363976	0.0211849	0	0.0515689	0.694626	0.374121	0.129497	0.137968	0.0908307	0	0.0906198	0.124216		0.0122491	0.160517
0.00790614	0.0877051	0.0329022	0	0.126166	0.197783	0.00223232	0.451989	0.0193194	0	0.0379703	0.121595		0.00372054	0.0307807
0.0209776	0.00518351	0.0487923	0	0.0674949	0.0589498	0.0262573	0.00433663	0.00449743	0	0.0184261	0.0023149		0	0
0.00650557	0.056167	0.114529	0.0958689	0.0562284	0.134805	0.0302297	0.117436	0.0203275	0.094243	0.0353921	0.0355109		0	0
0.00527276	0.0702167	0.0276932	0.163282	0.167016	0.370631	0.00104239	0.0336452	0.0187311	0.054978	0.0243128	0.0783265		0	0
0.00581971	0.0842392	0.0359213	0	0.279529	0.804732	0.132825	0.0894062	0.0174124	0.00984143	0.0469921	0.0275298		0.191329	0
0.031609	0.0359724	0.00129066	0.0137609	0.165135	0.221467	0.00475692	0.0391832	0.131107	0	0.0939249	0.0352602		0.00392247	0.013986
0.0196251	0.0300545	0	0.00288569	0.679632	0.0984407	0.262801	0.0807505	0.158555	0.0042881	0.0563743	0.10902		0	0.00444873
0.00436032	0.00317967	0.0835274	0.0213175	0.0158085	0.232428	0.00735258	0.27932	0.0936067	0.00519433	0.0213458	0.0960468		0.00170651	0
0.177735	0.00853937	0.0222107	0	0.416762	0.0218411	0.199432	0.0634829	0	0.00106065	0.0878541	0.00350394		0.332387	0
0.0163103	0.00104969	0.0246272	0	0.129934	0.0296794	0	0.350564	0.00205377	0	0.0227292	0.0338831		0	0.0440334
0.023954	0.0122855	0.00125038	0.00125232	0.386697	0.148025	0.19707	0.216092	0.0309637	0	0.0816177	0.102614		0.0403622	0.125482
0.0932885	0.0108339	0.0361983	0	0.224635	0.127372	0.0460365	0.0677604	0.0825115	0.0656566	0.0611582	0.0160312		0.0615977	0.0838796
0.0300724	0.040283	0.0134897	0.0146769	0.851976	0.543062	0.132661	0.17565	0.0493614	0	0.0969579	0.0931031		0.00169606	0
0.0422191	0.0256333	0.0436851	0.00401678	0.429522	0.316775	0.0258776	0.017642	0.201069	0.0702198	0.113463	0.0193274		0.0176363	0
0.0110015	0.035772	0	0.110471	1.92099	0.247379	0.0312891	0.267424	0	0.0251754	0.096171	0.0905209		0	0.259007
0.0302519	0.0188702	0.00789149	0.0712216	0.15142	0.689568	0.0385269	0.0214572	0.00785031	0.0107722	0.0456499	0.120499		0	0.00542633
0.0756161	0.0186654	0.00536965	0.00266958	0.492133	0.0383118	0.126705	0.0478693	0.0245736	0.00311495	0.10961	0.0530345		0.0215888	0.0568843
0.00977908	0.022963	0.0351872	0.0710273	0.187164	0.34277	0.144314	0.128961	0.0221677	0.122872	0.0931837	0.0908951		0.096571	0.0350507
0.0194003	0.00104429	0.0686065	0	0.0615616	0.324561	0.147098	0.264261	0.118453	0.00102822	0.0762696	0.0898335		0.0147208	0.209116
0.0883701	0.0211021	0.0935471	0.0125682	0.398457	0.0885131	0.12465	0.0580706	0.00782335	0.032917	0.0916101	0.0311639		0.0818645	0.0710334
0.00736742	0.0229508	0.0199762	0.0822425	1.003	0.286127	0.126094	0.0184533	0.0969739	0.0743776	0.113344	0.0560013		0.00957195	0
0.0260267	0.0424856	0.00534038	0.0144962	0.961553	0.552347	0.0527584	0.300741	0.0210434	0.00572231	0.0946371	0.07805		0.0139956	0.410221
0.0139318	0.0107688	0.00259179	0.00270015	0.0938825	0.0257647	0.378384	0.0198842	0.0637465	0.0450449	0.0994943	0.079242		0.0956891	0.0157712
0.0215812	0.123354	0.0998482	0.0907926	0.114856	0.31829	0.10821	0.168279	0.183776	0.0620511	0.111552	0.105968		0.125951	0
0.0370815	0.00320337	0.034446	0	0.370569	0.341835	0.256339	0.159081	0.0142219	0.00100337	0.10629	0.0608706		0.135744	0
0.0516538	0.0603809	0.0293389	0	0.445554	0.193203	0.205392	0.349787	0.00664995	0	0.0733672	0.098279		0.0291434	0.506877
0.00639274	0.0346572	0.00254322	0.00257588	0.0448578	0.189596	0.0117871	0.00315224	0.0719537	0.00108421	0.113021	0.0525198		0.00679453	0
0.00542151	0.00222094	0.0247155	0.0307633	0.794372	0.128658	0.186011	0.242979	0.0538233	0.00111023	0.106065	0.0846706		0.0159794	0.355061
0.00324483	0.182616	0	0.0945365	0.205629	0.434465	0.120457	0.122508	0.0996575	0.010821	0.105057	0.135736		0.200762	0.175035
0.168098	0.00455052	0.0396443	0.0189575	0.429984	0.018605	0.174799	0.110697	0.05762	0.0249477	0.112431	0.12092		0.137227	0.150199
0.0166703	0.00319986	0.103792	0.0744881	0.559491	0.790217	0.0810271	0.0600142	0.00211458	0	0.101609	0.114891		0	0.0437587
0.0184622	0.0175638	0.0220377	0.0012654	0.570004	0.0758866	0.187259	0.0371631	0.00110081	0.0134794	0.131291	0.131886		0	0.0123334
0.0397297	0.0145175	0.129138	0.170063	0.384031	0.101107	0	0.0263193	0.0358456	0.164959	0.098939	0.10413		0	0
0.00755834	0.23207	0.272981	0.0146732	0.0333031	0.596316	0	0	0.186937	0	0.0510723	0.0692503		0	0
0.114538	0.0307356	0.21754	0.0082871	0.371845	0.121277	0.0565564	0.0122819	0.0951728	0.0149766	0.0891363	0.0608256		0.0865197	0.0129367
0.0936956	0.110013	0.0181639	0.0138563	0.332138	0.711414	0.0813445	0.0276293	0.0246396	0	0.0859078	0.0189474		0	0
0.0287749	0.00212875	0.0105821	0	0.139149	0.0294596	0.135196	0.0767659	0.237753	0.00427644	0.110833	0.0661303		0	0.126226
0.178024	0.0212441	0.129915	0.00979377	0.675904	0.0515348	0.073127	0.0158912	0	0.021885	0.0983741	0.112377		0.0677693	0.0211256
0.0166821	0.0142025	0.165721	0.15702	0.597335	0.0678001	0	0.00481885	0.0126277	0	0.098167	0.0302866		0	0.00803141
0.00605625	0.00772263	0.0151568	0	0.118508	0.237926	0.0950108	0.133033	0.118029	0.154305	0.122347	0.127773		0	0
0.168907	0.00216388	0.0189022	0	0.445772	0.0121357	0.0150274	0	0.0147136	0	0.089994	0.0591938		0	0
0.0124918	0.0338637	0.0246711	0.0521594	0.287052	0.193041	0.0284449	0.326987	0.157161	0.07786	0.128141	0.119282		0	0.138208
0.0670716	0.00211534	0.0344685	0.142126	0.176337	0.127126	0.01477	0.0461803	0.0271174	0.0137769	0.105964	0.0468943		0.0189511	0.050942
0.0214606	0.0103204	0.332279	0.00810026	0.0744731	0.318231	0.0584302	0.0887733	0.0437544	0.019933	0.144266	0.0976413		0	0.0279247
0.00203271	0.126127	0	0.211709	0.924913	0.320916	0.0121165	0.0139627	0.0544189	0.21701	0.12299	0.13616		0.00353189	0
0.0385966	0.300815	0.0145021	0	0.431622	0.901599	0	0.0590842	0.0805525	0	0.0671947	0.0821956		0	0
0.0297126	0.0133921	0.218744	0	0.24835	0.0272954	0.00313984	0.00107628	0.0458937	0.00372438	0.10563	0.134009		0.00523307	0
0.0728159	0.00210616	0.0146438	0	1.39267	0.0103613	0.106708	0.26868	0.0322644	0	0.11597	0.0601079		0.0625884	0.299705
0.0777169	0.0185236	0.0774261	0.00540558	1.0062	0.0828632	0.0436895	0.00521571	0.0632952	0.00820544	0.098201	0.12381		0	0.00524276
0.114056	0.0396394	0.0361321	0.00544963	0.35465	0.162252	0.0566525	0.0200049	0.0130366	0.00765517	0.127255	0.0490198		0.0361107	0.0137607
0.0392285	0.0256252	0.0206306	0	0.281017	0.127211	0.0430401	0.467158	0.0101675	0	0.122647	0.136558		0.0474317	0.191962
0.0123035	0.0244673	0.0668789	0.0243238	0.0858478	0.0916411	0.286796	0.015018	0.0593732	0.0094013	0.0818705	0.0507835		0.122459	0
0.00102773	0.118733	0.262476	0.00128767	0.364654	0.297494	0.00554282	0.00306548	0.123265	0	0.0721636	0.0763178		0	0
0.0364961	0.00592784	0.109168	0.0431697	0.152604	0.118668	0.0596198	0.281791	0.00218451	0	0.109863	0.0772084		0.00408564	0.0494367
0.00315961	0.00106244	0	0	0.653734	0.0159329	0.134023	0.0405132	0	0.0130073	0.123128	0.0532611		0	0.0275474
0.00212655	0.0912447	0	0	0.0409807	0.624549	0.0233763	0.110824	0.165543	0	0.125273	0.0962961		0	0
0.0229723	0.0010064	0.0328259	0	0.572983	0.0152864	0.0621879	0.239654	0	0.159202	0.0379049	0.128964		0.101848	0.309192
0.00450744	0.063184	0.00581112	0.00990909	0.341591	0.135762	0.0205651	0.12279	0.00747122	0.0375644	0.151281	0.124981		0.0221646	0
0.0322894	0.10975	0.0801114	0.0877042	0.532211	0.581275	0.0150282	0.260263	0.00730039	0	0.03094	0.147667		0	0
0.00211175	0.0214996	0.00382925	0.00538847	0.812616	0.161022	0.0665511	0.058303	0	0.0126432	0.0227326	0.110485		0	0.0133009
0.0377394	0.0415653	0.0053609	0.272656	0.115467	0.350351	0.107462	0.243675	0.0567155	0	0.0571699	0.121204		0.0751676	0.322741
0.0177241	0.244752	0.170055	0	0.177471	0.522591	0.0193491	0.0300217	0.138587	0.135824	0.0740999	0.137946		0.0322485	0
0.0161365	0.176631	0.00440462	0.230955	0.0347932	0.412491	0.0135451	0	0.00762028	0	0.0132684	0.0228084		0.00942448	0
0.00564622	0.00102294	0.00129841	0.270192	0.021546	0.204304	0.075602	0.00690358	0.0462144	0	0.0380625	0.128633		0.120567	0
0.00336705	0.0356283	0.0379929	0.0161386	0.0987058	0.332616	0.0397015	0.32571	0.0328484	0.0897431	0.0409911	0.116799		0	0.160234
0.0890017	0.00666166	0.028345	0.00271385	0.178849	0.0454628	0.182145	0.00207964	0.138358	0	0.0853903	0.0409688		0.262194	0.00346607
0.0202811	0.00542711	0.0135888	0.0249451	0.12761	0.121343	0.0183399	0.00417103	0.0802718	0.00973799	0.0638833	0.0539626		0.0271025	0.00174393
0.0728086	0.0990518	0.0439913	0	0.31714	0.473544	0.00216687	0.369599	0.00821905	0.00102601	0.0417178	0.133661		0	0
0.0855652	0.00208695	0.220825	0.00777598	0.321998	0.0438302	0.0812591	0.0734111	0	0.00322462	0.0350858	0.0859039		0.13205	0.122352
0.0403815	0.0714674	0.0165255	0.266565	0.454264	0.344542	0.0130788	0.189846	0.00653797	0	0.035482	0.117111		0.0199337	0.0104234
0.03758	0.112887	0.101671	0.161042	0.2126	0.303503	0.0203703	0.168645	0.00219356	0.0158274	0.0443484	0.109323		0.0182803	0.0918759
0.0161144	0.0158502	0.0117148	0.0200985	0.531145	0.161692	0	0.0101034	0	0.00662429	0.0407128	0.0971324		0	0.00372022
0.0010111	0.0356866	0.00285285	0.011216	0.0111885	0.0771047	0.0161561	0.030086	0.00100541	0.00810074	0.0239184	0.0581195		0.017219	0.0144513
0.0332568	0.18818	0.087749	0.0378177	0.109028	0.512664	0	0.238225	0	0	0.119269	0.143346		0	0.10465
0.00323951	0.00840132	0	0	0.0653714	0.0784719	0.0261321	0.270643	0	0.0110424	0.10037	0.128573		0	0.00920442
0.00446497	0.00938696	0.0144575	0	0.07665	0.100243	0.367624	0.18877	0.00110832	0	0.0738294	0.152196		0.148861	0.0696735
0.0132647	0.0020527	0	0.652244	0.469428	0.047533	0.140841	0	0.0557807	0	0.123046	0.0229313		0	0
0.00319565	0.0196048	0	0.00802535	0.14991	0.0781384	0.327222	0.0393259	0.0177462	0.0145055	0.0837441	0.141223		0.172093	0.00359895
0.0155894	0.00202165	0	0	0.0777793	0.060867	0.0906395	0.311961	0.00104759	0.136233	0.124108	0.144281		0	0.046946
0.0119861	0.00863085	0	0.01687	0.29783	0.0486031	0.0761876	0.00979816	0.00415623	0.0203459	0.102894	0.0375098		0.0359431	0
0.0257033	0.00314202	0.223395	0	0.123051	0.256599	0.15402	0.167133	0.00106916	0	0.0741204	0.112869		0.188303	0
0.00861527	0.0418005	0	0.142374	0.13278	0.148059	0.219743	0.243469	0	0.0611371	0.113321	0.0883831		0.323061	0.405781
0.0180756	0.30452	0	0.0310338	0.278186	0.668991	0.177372	0.0183361	0.0142346	0	0.119089	0.1152		0.154013	0.0271443
0.13823	0.00330614	0.0192871	0.187824	0.368515	0.130949	0.203214	0.00521784	0	0	0.0907389	0.125227		0.107376	0.00167423
0.0202992	0.0046948	0.0932127	0	0.0577659	0.0100911	0.0188593	0.0980788	0.126091	0.0571128	0.0697881	0.0740811		0	0.108822
0.00976428	0.0192707	0.00911405	0.0100076	0.460687	0.487797	0.00357968	0.0403669	0.0021163	0.00611765	0.103746	0.0562648		0	0.0237315
0.0689984	0.07142	0	0.333784	0.160018	0.174059	0.444988	0.134319	0	0	0.0756778	0.11146		0.136395	0
0.202385	0.0525121	0.0887953	0.00412154	0.674884	0.196627	0.123229	0.0519913	0	0.0117967	0.0998617	0.0743783		0	0
0.0359864	0.00102675	0.021028	0.0150011	0.157299	0.00514826	0.183917	0.0245149	0.0135428	0.0159465	0.0882593	0.095484		0.0902726	0.0356638
0.0118166	0.0222734	0.0256662	0.0013139	0.0346543	0.169237	0	0.09174	0.036793	0.00105098	0.0835804	0.14804		0	0.00355171
0.0309619	0.0576442	0.0775178	0.0617576	0.119019	0.352962	0.122997	0.0229009	0.0191897	0.0320005	0.0644462	0.0745926		0.131818	0.0381682
0.00327795	0.00433871	0	0.0743106	0.544011	0.0209052	0.341215	0.037177	0	0	0.0998827	0.0801161		0	0.0619617
0.018773	0.00250037	0.00717783	0.0461868	0.0975774	0.00536225	0.102381	0.0795248	0	0.00316498	0.0702912	0.11895		0.0176049	0.117707
0.22509	0.156011	0.0854959	0.170651	0.531958	0.567183	0.0176766	0	0.0592021	0	0.106243	0.0208949		0	0
0.0126309		0.0385444		0.367869		0.36969		0		0.0716912			0.503687
0.0124767		0.00262031		0.0358363		0.0130444		0.00810072		0.137605			0.0101492
0.0147816		0		0.0536209		0.00862318		0.00533887		0.078104			0.00728004
0.00211739		0.0193308		0.0053789		0.0229269		0.0333443		0.0295062			0.0267137
0.00227268		0.00669003		0.00531796		0.00758964		0.00100243		0.123881			0.0126494
0.178227		0.174864		1.12		0.0322874		0		0.0930016			0
0.0020173		0		0.489035		0.123035		0		0.124237			0.00890561
0.00110618		0.0149217		0.0560307		0.00310181		0.010692		0.132036			0.00173548
0.00418892		0.00129946		0.0496966		0.00102005		0		0.0719559			0.00170008
0.0932656		0.0278555		0.294021		0.193487		0.038464		0.0975708			0
0.00833492		0.00544064		0.039918		0.0426895		0.0972524		0.0500439			0.0711492
0.00203796		0.0906907		0.452511		0.163022		0.106467		0.113609			0.144137
0.00222593		0		0.0220447		0.294463		0.083012		0.074257			0.110618
0.00415336		0.00573217		0.0542401		0.00101322		0.00211124		0.100854			0.00168871
0.0119789		0.0765111		0.0439966		0.211653		0.134156		0.138399			0.072088
0.00441427		0.00424308		0.0592883		0.00421484		0.00429836		0.0705191			0.00702474
0.040992		0.0403802		0.361775		0.0409372		0.00102876		0.112468			0.0093488
0.0477051		0		0.729857		0		0.00912019		0.076358			0
0.0149312		0.0484958		0.433187		0.198572		0		0.0566103			0
0.00329433		0.166399		0.0592591		0.0662036		0.0167387		0.0156545			0.0763289
0.0211576		0.0308874		0.0689771		0.0123041		0.0511674		0.0677332			0.0077518
0.00104698		0		0.0864059		0.284757		0		0.0871076			0.00401985
0.0460852		0.0749758		0.680153		0.00338238		0.0581306		0.106223			0
0.00101157		0.00288353		0.020747		0		0.00209256		0.11187			0
0.0371872		0.108702		0.437339		0.346645		0		0.0161645			0
0.00751489		0.00394082		0.0218307		0		0		0.116234			0
0.0463947		0.0258507		0.213774		0.0302853		0.0100752		0.109776			0
0.0757024		0.0127626		0.660599		0.0658923		0		0.0825187			0
0.00984731		0.0465789		0.15363		0.0933202		0.015062		0.13768			0.108395
0.0157831		0.0116611		0.429651		0.0183738		0.0220051		0.0559768			0.00522327
0.141747		0.166705		0.433804		0.119437		0.00306366		0.110074			0.0279327
0.00329846		0.016575		0.123358		0		0		0.042043			0
0.00317619		0		0.386633		0.162693		0		0.0884726			0
0.0268901		0.0399395		0.595564		0.0032942		0.0180258		0.117344			0
0.0107997		0.120585		0.0391687		0.00559786		0.00209181		0.0678203			0
0.0442604		0.00517783		0.134935		0.0315642		0.0072399		0.108409			0.034792
0.00676978		0		0.462921		0.44374		0		0.0939126			0
0.0503372		0.0532654		0.119407		0.181646		0		0.084465			0.193655
0.0528804		0.177551		0.578681		0.0950041		0		0.106113			0.131215
0.153642		0		0.339613		0.0939378		0		0.0294456			0
0.0322638		0		0.22188		0.28556		0		0.122782			0
0.00427029		0.00275855		1.01647		0.0188705		0		0.0105665			0
0.00212646		0		0.0995847		0.229396		0		0.0834782			0.00594599
0.0206279		0.0334782		0.0639953		0.0306435		0.0389326		0.0938459			0.0415762
0.0425604		0.272209		0.252421		0.0295647		0.148991		0.11799			0.0475816
0.0010159		0.175478		0.00502881		0.00880327		0		0.138316			0
0.0540235		0.280811		0.113591		0.169598		0.107625		0.0458385			0.256964
0.0161728		0.00282889		0.153212		0.0160858		0.0048165		0.0895328			0
0.0899872		0.10825		0.450244		0.125156		0.185943		0.0131863			0.0573858
0.0429076		0.211974		0.177399		0		0.105963		0.111179			0
0.011517		0.0332201		0.0463751		0.0010366		0.00945216		0.0809535			0.00172766
0.00910869		0.0256018		0.253986		0.0784426		0.0261593		0.0974902			0.0647376
0.0105479		0.00664377		0.215084		0.0011134		0.00210039		0.0788215			0
0.00274704		0		0.756513		0.366568		0		0.101345			0.0681662
0.00424203		0		0.0996282		0.148273		0.0113486		0.103586			0.00180761
0.0119332		0.0100062		0.0984011		0.0110922		0.00204735		0.0639785			0.0167093
0.0558074		0.0117779		0.220593		0.0316015		0		0.0912265			0.0228528
0.0142739		0.0379301		0.352388		0.0998228		0.0234453		0.12893			0
0.0106916		0		1.61181		0.0634743		0		0.0863003			0
0.0213616		0		1.33674		0.0249384		0		0.0193377			0
0.0815418		0.105572		0.889849		0.242703		0		0.0779394			0.122371
0.085751		0.170967		0.486002		0		0.117806		0.12387			0
0.0633859		0.0013466		0.147079		0.0121371		0		0.0552261			0.0202285
0.0681355		0		0.171172		0.0779355		0.00472633		0.0536135			0.0143863
0.0265818		0.0345556		0.15861		0.0318162		0.0101583		0.0733819			0.0226499
0.0584313		0.00780602		0.368447		0.0348921		0		0.0574554			0.0400324
0.00757776		0		0.187362		0.501045		0		0.0797041			0.132388
0.219767		0.122981		0.567979		0		0.0517905		0.0695673			0
0.125421		0.0606829		0.352625		0.10067		0		0.0140142			0.0732174
0.0900989		0.0166094		1.26885		0.146612		0.0299437		0.0714744			0.0622375
0.0033059		0.172566		0.026309		0.0420127		0.0234288		0.0680959			0.0422473
0.0530034		0.0102957		0.165006		0.136786		0.00210975		0.0464329			0
0.0337377		0.251727		0.110082		0.0318902		0.217765		0.0388418			0.0257296
0.0162047		0.0102042		0.04376		0.0249679		0.114847		0.0971882			0.0416131
0.0103228		0.244606		0.0733371		0.101992		0.0973423		0.0402559			0.137496
0.0588841		0.00260101		0.802902		0.0140399		0		0.0402019			0
0.0183609		0.00257223		0.0396518		0.00107698		0		0.0621715			0.00179496
0.0113674		0.00266975		0.210642		0		0.0124376		0.0314323			0
0.0825986		0.00912096		0.48643		0.150285		0.0215896		0.0522099			0.135623
0.0075294		0.116693		0.209495		0.277176		0		0.0803402			0.232159
0.124016		0.0987578		0.277585		0.028027		0.12924		0.0315638			0.0467116
0.187029		0.132017		0.375923		0.102765		0		0.07518			0
0.00930203		0.222788		0.274695		0.0268456		0.146137		0.0902597			0.0181846
0.00415599		0.00777617		0.475399		0.231123		0.0287985		0.0289681			0.0431395
0.113282		0		0.524086		0.139638		0		0.0807767			0.0393329
0.00416918		0.0606228		0.0515482		0.286962		0.0287401		0.0787204			0.258367
0.13223		0.0708393		0.716129		0.168106		0		0.0329227			0.112331
0.0223228		0.155959		0.455009		0.00562847		0		0.105932			0.00938079
0.0982845		0.00138797		0.381972		0.143362		0.0527851		0.0330156			0.09353
0.00223392		0.283043		0.100532		0.0191614		0.0091503		0.0204864			0.0319357
0.107193		0.143284		0.260317		0.203491		0		0.0198078			0.215121
0.116578		0		0.977795		0.0813594		0.00101957		0.0652212			0.0688076
0.023628		0.00658446		0.0683528		0.00105745		0.00100893		0.0345911			0.00176241
0.00983809		0.073359		0.134775		0.0622579		0.0122898		0.082129			0.00339526
0.143024		0.0861064		0.796535		0.0896671		0.023812		0.0573014			0.149445
0.0162424		0.189922		0.322761		0.00734926		0.0346241		0.0440494			0
0.153957		0.0966756		0.424133		0.0292538		0		0.0961174			0.0209768
0.00424943		0.262235		0.01522		0.128371		0.0134677		0.0920692			0.160055
0.238715		0.0851603		0.504199		0.0607592		0.0199024		0.0858772			0
0.0834533		0		0.874218		0.248914		0		0.0265541			0.18874
0.0195623		0.230951		0.160388		0.0833789		0.0397832		0.0274332			0
0.116271		0		1.26628		0.0483505		0		0.0230347			0
0.0167898		0.0759005		0.231445		0.0066133		0.0330329		0.0764112			0.0016873
0.0444525		0.00314324		0.181047		0.00873249		0.111329		0.0678765			0.0125728
0.0389298		0.0810263		0.190336		0.0154327		0.00420719		0.034208			0.00989886
0.159129		0.0755122		0.514951		0.0660447		0		0.101803			0
0.208848		0		0.642431		0.0611295		0.00309871		0.0889323			0
0.0210767		0		0.0463311		0.292117		0.10516		0.0155318			0.0383972
0.101036		0.0568534		0.574653		0.188099		0		0.028246			0.129849
0.00102983		0.228389		0.0102474		0.0443597		0		0.0533591			0
0.0436863		0.0423763		0.179049		0.0962968		0.162829		0.0624854			0.0903945
0.0270456		0.00275407		0.0927161		0.0444315		0		0.0795474			0.00539173
0.0281666		0.0097527		0.0611281		0.00881268		0.00532948		0.0281271			0.00575709
0.0877476		0.00556834		0.586379		0.00446533		0.022068		0.0202358			0.00180306
0.0031397		0.0486399		0.0678954		0.192916		0.160572		0.0203479			0.321527
0.0362545		0.0247971		0.136392		0.00860551		0.0282731		0.0246851			0.00527031
0.0023736		0		0.0774882		0.259575		0		0.109397			0.061181
0.0353303		0.121272		0.346676		0.182433		0.116157		0.0934038			0.155818
0.116619		0.0683931		0.417864		0.22396		0.00471448		0.0206668			0.231055
0.0245254		0.0362656		0.0932187		0.0843226		0.0209153		0.10533			0.136941
0.12876		0.14392		0.672863		0.20931		0.0224293		0.0237101			0.162468
0.00316859		0.284177		0.0720471		0		0		0.0869255			0
0.236111		0.161855		0.520176		0.142066		0		0.0489344			0.188119
0.0985266		0.00656009		0.5143		0.0798918		0		0.0791124			0
0.0482717		0.00550604		0.103521		0.0470159		0.0844548		0.118568			0.00611276
0.158189		0.153897		0.328546		0		0		0.0549672			0
0.0104274		0.117731		0.061478		0.281446		0.122403		0.115411			0.102104
0.120196		0.174092		0.715427		0.0660979		0.148704		0.0873495			0.0135816
0.00785798		0.0515059		0.0582456		0.397828		0		0.088107			0.217614
0.176191		0		0.496078		0.120268		0.0476189		0.0954447			0.0455754
0.0995286		0.00652056		0.723271		0.0865313		0.0866785		0.0771477			0.0555567
0.048235		0.258265		0.105844		0.0775451		0.166753		0.107264			0.0138588
0.0168248		0.0724465		0.0508826		0.1297		0.284477		0.100583			0.191549
0.0113405		0.117989		0.992154		0.0853587		0.0923481		0.101295			0.0285907
0.151239		0.0340619		0.452151		0.118352		0.0943036		0.110851			0.00175162
0.0624488		0.0743379		0.152052		0.109855		0.168937		0.0996087			0.10654
0.0941096		0.0951278		0.251056		0.0512523		0.210073		0.108932			0
0.0881737		0.00564386		0.219565		0.189758		0.17839		0.134783			0.237008
0.0167198		0.00129185		0.254805		0.108746		0.194289		0.0694721			0.106225
0.0490754		0.183141		0.546527		0.105834		0.118715		0.0742678			0.114327
0.0157686		0.20201		0.180882		0.110456		0.0156552		0.0540856			0.00901259
0.0351722		0.0159592		0.0804014		0.230741		0.169473		0.106492			0.0237617
0.0361058		0.156039		0.229639		0		0.237036		0.100167			0
0.0453726		0.0136488		0.128018		0.285183		0.111001		0.105987			0.316612
0.0624666		0.13211		0.357825		0.187804		0.0375481		0.0864166			0.264316
0.0240356		0		0.279267		0.293729		0.0580623		0.0801291			0.251187
0.0274535		0.139943		0.0560878		0.0689186		0.0894798		0.0812137			0.0778576
0.107099		0.014617		0.224226		0.183827		0		0.0869185			0
0.00446912		0		0.019444		0.265528		0		0.0803197			0
0.0136326		0.12811		0.0693356		0.129275		0.212602		0.0869225			0
0.0087259		0.160939		0.166203		0.218454		0.110627		0.0959663			0.163154
0.174813		0.0167562		0.603269		0.0861395		0.0524558		0.0812348			0.139847
0.00206494		0.0152009		0.028142		0.154551		0.126673		0.0531316			0.00341993
0.102851		0.153627		0.218401		0.133883		0.145572		0.118889			0.126206
0.00100472		0		0.00651376		0.42396		0		0.0758134			0.0429979
0.0751297		0.050207		0.162023		0		0.166018		0.0887081			0
0.0052862		0.223573		0.0624276		0.0884433		0.0193013		0.0848598			0.110093
0.0639979		0.00753928		0.414687		0.128763		0.180487		0.0872017			0.192699
0.0942324		0.0281044		0.233129		0.0494893		0.102336		0.0713474			0
0.0811487		0.126415		0.226751		0.122881		0.0839094		0.071055			0.00365463
0.0123835		0.325209		0.0588867		0.118904		0		0.0918802			0.192796
0.00729046		0.0381221		0.197651		0.187004		0.00780502		0.0674315			0.0829465
0.0200085		0.0307541		0.100452		0.201489		0.109107		0.0392124			0.220594
0.148969		0		0.670113		0.200754		0.0386396		0.109892			0.0659584
0.0365027		0.10441		0.183258		0.16051		0.108631		0.0792641			0.0859997
0.0241781		0.0549143		0.216319		0.151834		0.160957		0.0970194			0.0671717
0.00709454		0.0695023		0.0182352		0.234698		0.114395		0.0893608			0.219393
0.00329433		0.00274068		0.15811		0.0199484		0.190284		0.0591915			0
0.108584		0.0340007		0.273765		0.0631686		0.0735668		0.0872619			0.0848511
0.128064		0		0.257658		0.066578		0.026479		0.0423551			0.0092524
0.0115072		0.167631		0.193833		0.220599		0.0284253		0.0962756			0.238212
0.0115602		0.132124		0.0423977		0.258313		0.109664		0.106011			0.0552745
0.159837		0.0175422		0.365533		0.156531		0.0452202		0.100433			0.188811
0.0814947		0		0.214884		0.0681216		0.0801661		0.0647983			0.0314315
0.0109759		0.0441451		0.126156		0.0719338		0.0145999		0.0331208			0.0367369
0.0472205		0		0.24942		0.20599		0.040971		0.0590517			0.0096751
0.00319437		0.0079846		0.383905		0.111303		0.160559		0.0516095			0.0559754
0.00545748		0.0337898		0.0718231		0.107994		0.127795		0.0759262			0.127217
0.0422025		0.00983192		0.313913		0.175049		0.0295093		0.0709642			0.242009

## Sheet: Fig6c
Test-CS cells
Baseline	Baseline	CS	CS	US	US	ITI-1	ITI-1	ITI-2	ITI-2	Rest	Rest		ITI-1 latter 9s	ITI-1 latter 9s
ctrl	KO	ctrl	KO	ctrl	KO	ctrl	KO	ctrl	KO	ctrl	KO		ctrl	KO
0.0108928	0.0259959	0.347738	0.0561662	0	0	0.145063	0.131452	0.089966	0.092997	0.104477	0.0643969		0.0484286	0.0256159
0.00218937	0.0070124	0	0.02491	0	0	0	0.119683	0.00838905	0.22929	0.00782312	0.13388		0	0.117835
0.0115626	0.0353971	0	0.0963268	0.516029	0.00503712	0.0485837	0.031208	0	0.0876996	0.0644764	0.0670877		0.00581	0.0520133
0.00624408	0.0323069	0.00128878	0.0752365	0.00512481	0.00523678	0.00332542	0.0877231	0	0.0900471	0.00874796	0.125625		0.00554237	0.0537533
0.00107299	0.00203793	0.00274883	0.021486	0	0.0477038	0.00100469	0.0914688	0	0.161801	0.0764963	0.0971856		0.00167448	0.00362043
0.0133727	0.02647	0	0.117035	0.109307	0.139111	0.0181151	0.0156038	0.00206859	0.0274975	0.0443481	0.0807648		0	0
0.00217265	0.0087565	0.00883113	0.121206	0	0	0.00227951	0.0320241	0.011153	0.139848	0.0585221	0.105761		0.00379919	0.0202564
0.00210176	0.00349325	0.0122722	0.0374407	0	0.0597301	0.00223558	0.0821243	0.00218589	0.0326242	0.0142409	0.0752372		0.00372597	0.0262575
0.00113701	0.0319158	0.0058538	0.0934807	0	0.31699	0.00102426	0.0575893	0.00431741	0.184937	0.019973	0.101405		0.0017071	0.0792305
0.00768651	0.013835	0.122387	0.0714156	0	0.639255	0.176791	0.281212	0	0	0.0263597	0.0308809		0.095206	0.0176747
0.0974454	0.0238888	0.129034	0.0127513	0.221446	0.0822186	0.163503	0.194117	0.129761	0.0998561	0.00191272	0.0999627		0.0687389	0.228955
0.0501364	0.00924749	0.208611	0	0.109986	0.00506327	0.129691	0.0933949	0.268819	0.213064	0.0831109	0.0528997		0.140176	0.0508719
0.00415294	0.0206176	0.0110917	0.00284539	0.415714	0	0	0.00318997	0	0.0299529	0.117616	0.0319355		0	0
0.00238103	0.00443965	0.00457938	0.301387	0.18282	0.0473102	0.0517587	0.142386	0.113513	0	0.105089	0.0942742		0.0376472	0.0808652
0.00420131	0.0145199	0.0593213	0	0	0	0	0	0.254028	0.285834	0.106149	0.0224109		0	0
0.00933226	0.0230802	0.0835518	0	0	0.497859	0.273451	0.146869	0.0526647	0.0298597	0.124476	0.0697803		0.253817	0
0.0496037	0.015075	0.0125774	0	0	0.0278397	0.00984474	0.0110167	0.0161417	0.0172893	0.0615819	0.0280609		0.0164079	0.0111018
0.0546929	0.0107151	0.127712	0.0615743	0.0984417	0.0101482	0.0932382	0.319832	0.0749209	0.00896838	0.0282337	0.0973467		0.0952912	0.132496
0.0176643	0.00602571	0.0040277	0.0639291	0.0219086	0	0.00422486	0.282472	0.0185845	0	0.0254934	0.126483		0.00344555	0.0260215
0.0471166	0.0395724	0.0153997	0.00265771	0	0	0.00693498	0.0672358	0.0176355	0.284529	0.110063	0.101844		0.00978536	0.00173527
0.0200475	0.00432034	0.0116539	0.00402358	0.011469	0.0666617	0.0110097	0.285669	0.0224558	0	0.0600226	0.106671		0.0183496	0.286461
0.00419228	0.0294522	0	0.0309559	0.0431417	0.104862	0.131273	0.0120761	0.0228307	0.0135099	0.118903	0.029693		0.0036014	0.0184563
0.0605336	0.0537438	0	0.254224	0.0110692	0	0.00214545	0.0685754	0.173894	0.0883365	0.0601305	0.106526		0.00357575	0.100842
0.0160724	0.00203296	0.00635777	0.0679221	0.0574577	0	0	0.199464	0.00267804	0.0264402	0.00362717	0.0226883		0	0.0099894
0.0057714	0.0206481	0	0	0.348988	0	0.0110523	0.228574	0.0133267	0.0656024	0.0762767	0.118827		0.0109813	0.0508472
0.0041635	0.0233389	0.00831582	0.259458	0	0.00602942	0.00104611	0.00103562	0.00106587	0.00102785	0.0485621	0.0710303		0	0.00172604
0.0277078	0.00633456	0	0.0027974	0.29011	0	0.109132	0.228362	0.201894	0.0125686	0.058286	0.11284		0	0
0.0367886	0.0445305	0	0.0208139	0	0.040496	0.19525	0.00941206	0.131528	0.00642097	0.0976235	0.125676		0.317439	0.00543198
0.0700365	0.0565785	0.0136669	0.0425798	0.0358222	1.17294	0.0652261	0.0267701	0.235129	0	0.0769556	0.102494		0.0764202	0.0300662
0.0506408	0.0251069	0.104984	0.0392501	0.0103251	0.0235624	0.102986	0.0281239	0.0806689	0.0214939	0.100499	0.0641465		0.11759	0.0296566
0.0471499	0.00802094	0	0.0846175	0.462309	0.0583961	0.280525	0.031576	0.0179574	0.21871	0.113384	0.128608		0.289033	0.0471929
0.0136501	0.00317022	0.0589072	0	0.0814217	0.272705	0.016347	0.322793	0.0113721	0.00659511	0.11843	0.0820829		0.0127759	0.48596
0.0163721	0.021152	0.0346758	0.254977	0.0271403	0.0053628	0.310061	0.038479	0.0371814	0.0345505	0.089382	0.0834256		0.226086	0.0210915
0.0176985	0.0258852	0.206094	0.137624	0	0	0.108692	0.215256	0.136965	0	0.0869754	0.0996421		0.0954649	0.266023
0.083346	0.0476031	0.00698321	0.00852051	0	0	0.281726	0.037839	0.16396	0.0414138	0.0891368	0.0315906		0.310785	0.0345341
0.0146596	0.0426823	0.0130917	0.0752514	0	0.0332895	0.0147956	0.34008	0.0121377	0.00101263	0.131939	0.111151		0.0228487	0.176447
0.00567675	0.0850218	0.11521	0.0214421	0.01778	0.0390941	0.00651622	0.0167531	0.0288851	0.0267836	0.0248253	0.0501705		0.00732559	0.00797135
0.0106214	0.0175622	0	0.151271	0.00538836	0.540206	0.133723	0.196543	0.0428507	0.0131113	0.107304	0.123318		0.0560979	0.1072
0.00103427	0.0377442	0	0.00686421	0.637775	0.964446	0.112136	0.213748	0	0	0.109102	0.11312		0	0.0224852
0.00798849	0.0669551	0.0171813	0.100882	0	1.43324	0.0509695	0.157035	0.0669385	0	0.110404	0.0978691		0.0300327	0
0.0136898	0.0042404	0.0400316	0	0	0	0.0824061	0.34189	0.00777735	0	0.0546688	0.073858		0.048488	0.1819
0.0279448	0.0307561	0.210783	0	0.0345237	0	0.00427496	0.0962771	0.0219639	0.0170861	0.0902298	0.0260451		0	0.0885682
0.0058146	0.0851133	0.0141055	0.00145314	0.0347443	0	0.0236464	0.0726545	0.00457639	0.0169338	0.00486945	0.0520688		0.0394106	0.0168164
0.0357342	0.00561054	0.107089	0.0552694	0.264533	0.0163019	0.340197	0.161581	0.0182211	0	0.12208	0.0391866		0.00355164	0.231297
0.00104814	0.0358615	0	0.00948063	1.12715	0	0.0266568	0.0231123	0.0243597	0.00202445	0.0783231	0.019784		0	0.010696
0.00526016	0.00353776	0.00127363	0.00985509	0.413291	0	0.0528001	0.00600923	0.00104565	0.0313356	0.089275	0.056136		0.0678771	0.0100154
0.0302926	0.0205108	0.2015	0.00257257	0.0999143	0.00512454	0.0667737	0.0431098	0.0068376	0.0112708	0.0753212	0.0455415		0.111289	0.00707086
0.0145221	0.0271253	0.0108861	0.00828545	0	0.024648	0.0273293	0.0452568	0.015488	0.0292447	0.121315	0.0125404		0.0455489	0.0627704
0.0100335	0.0735133	0.0401796	0.0124691	0.168538	0.00531287	0.0473463	0.019056	0.00235223	0.0070654	0.0623602	0.0233534		0.0650504	0.0299382
0.00958378	0.0020778	0.0039976	0.00133945	0.392693	0.0102495	0.0838426	0.206096	0.065265	0.0163458	0.124826	0.0874422		0.0446316	0.130311
0.0124669	0.00207562	0.0128765	0.0209661	0.675951	0.0488326	0.0915764	0.0254743	0.00682182	0.0337692	0.0517013	0.0503549		0.0342856	0.0389558
0.0151953	0.02898	0.0166132	0.0938901	0.0355166	0.00547638	0.0200529	0.131975	0.0578543	0.0724928	0.0476731	0.0645778		0.02566	0.0783605
0.0446591	0.0168564	0	0.140078	0.0785616	0	0.0619651	0.185316	0.00331684	0.00834083	0.0783707	0.03424		0.0802591	0.216129
0.00335412	0.0322167	0.00641459	0.00549087	0.0330059	0	0.00204152	0	0.292605	0.0527899	0.0228086	0.0178804		0.00172524	0
0.0243061	0.0603069	0	0.00127155	0.526924	0	0.237217	0.130758	0.0403735	0.00460435	0.11434	0.0181548		0	0.113224
0.00544255	0.0214907	0.0177731	0.0154175	0.00519846	0.0189374	0.106587	0.0207053	0.00342432	0.0244084	0.0210766	0.0174009		0.0224178	0.015837
0.0117101	0.0747264	0.00259892	0.0161561	0	0	0.137305	0.0488503	0.00223795	0.00603531	0.0988819	0.0280308		0.0174722	0.0778653
0.0189392	0.0209572	0	0.00816982	0.0102067	0	0.0099774	0.0492076	0.0364667	0.029905	0.0149648	0.0195096		0.00543916	0.0730528
0.0178009	0.00544806	0.016768	0.0131152	0.016779	0.0051795	0.0340478	0.051381	0.24362	0.020284	0.0881815	0.0183088		0.0272709	0.021772
0.005532	0.00913867	0.00137074	0	0.165362	0	0.00519365	0.163525	0.110061	0.139081	0.0956843	0.06821		0.00698186	0.0549314
0.00925623	0.014782	0.0337976	0.369242	0.032899	0	0.0474723	0.00106391	0.150399	0	0.129813	0.133135		0.0592306	0
0.0112766	0.0391362	0.00635227	0.00592457	0.372356	0.511224	0.0454348	0.0340882	0.0022933	0.0299518	0.0787349	0.0985508		0.0184925	0.0533533
0.0526518	0.00106537	0.0081586	0.209656	0.00521498	0	0.0100265	0.204464	0.0156998	0.0111884	0.118814	0.0132598		0.00173107	0.266882
0.0220154	0.00102496	0.00395984	0.502591	0.0694593	0	0.0951505	0	0.00204622	0	0.0764154	0.0815707		0.121103	0
0.0114009	0.00100623	0.0126541	0.00138489	0	0	0.24302	0.00208904	0.01459	0.262233	0.053595	0.143928		0.350431	0.00348173
0.0273941	0.0299601	0.0759663	0.0130522	0.0933	0.328014	0.0182844	0.0385865	0.21098	0.0388709	0.114331	0.0981849		0.00544916	0.0500354
0.0103385	0.00230581	0.0210016	0.0125334	0.0301792	0.132473	0.00916416	0.0450079	0.0277821	0.00866525	0.0577933	0.0368876		0.0134957	0
0.0699974	0.00330363	0.129959	0.0283141	1.32017	0.0881651	0.019113	0	0.0692427	0.144528	0.0670503	0.0394057		0	0
0.00101655	0.00975182	0.00731299	0.0770982	0.299178	0.0755261	0.100332	0.0528812	0.0185043	0.0384283	0.1134	0.112684		0.153021	0.0745674
0.00740586	0.00429196	0.00129231	0.33438	0	0.137256	0.0277929	0	0.00812693	0.0432457	0.139577	0.0331104		0	0
0.00991615	0.028298	0.00533067	0	0.00513453	0	0.0124508	0.309218	0.0137428	0.0159885	0.124768	0.0128072		0.0207513	0.16436
0.00337306	0.0164735	0.0489111	0.00411347	0.0162476	0.0463224	0.00814119	0.0749055	0.0426337	0.0307938	0.117585	0.121231		0.00343318	0.0265289
0.0293179	0.0187681	0.00400299	0.0123392	0.0689791	0.0156773	0.0430622	0.0138761	0.0513227	0.0112393	0.134125	0.103978		0.0590267	0.0207528
0.00673796	0.00537415	0.00407198	0	0.161386	0.0726666	0.00325799	0.256349	0	0.0243476	0.131076	0.0705714		0.00542999	0.0184768
0.0853983	0.0102624	0.321467	0	0.0648613	1.00025	0.0596945	0.213418	0	0	0.113274	0.0833507		0.0994908	0.152033
0.00434045	0.0350963	0.165296	0.0381451	0.415939	0.22677	0.307534	0.247675	0	0.0362816	0.111096	0.0729687		0	0.368319
0.0946798	0.130053	0.0413081	0	0.102964	0.128756	0.0502764	0.292876	0.0553235	0	0.0974505	0.0547745		0.0837939	0.0594101
0.00868653	0.00832989	0.00393475	0	0.131266	0	0.168387	0.108968	0.00101785	0.023119	0.0737014	0.101026		0.0619562	0.168894
0.00429786	0.0115029	0.00691716	0.0119549	0.429879	0.0318569	0.0630923	0.132662	0.00102149	0.0134352	0.0363811	0.0445411		0.00182061	0.028554
0.00212381	0.0681909	0.00280832	0.0104656	0.0633821	0.36978	0.0284407	0.0771523	0.0207817	0.0305554	0.0901231	0.0978936		0	0
0.00211214	0.00103293	0	0.00129317	0	0.132755	0.213215	0.183218	0.218958	0.175639	0.0763384	0.0651126		0.209202	0.0369493
0.00216173	0.0263553	0.0513706	0	0.0107577	0.00515269	0.00310108	0.0325924	0	0.029669	0.0377738	0.0175193		0	0.0543207
0.0123608	0.0135899	0.0454629	0.00319464	0	0.785455	0.284279	0.274216	0.0968251	0	0.101639	0.0845623		0.452684	0.303012
0.0268335	0.173377	0.0999919	0.414685	0.136965	0	0.0160344	0	0.140498	0.0370775	0.076864	0.0846246		0	0
0.0432676	0.0262255	0	0.028723	0.00529776	0.13085	0.127162	0.0596866	0.0859364	0.0212803	0.0965997	0.0402926		0.200286	0
0.0187839	0.0109737	0.00264347	0	0.0163179	1.03369	0.0599107	0.0401944	0.00209167	0	0.0213821	0.0556584		0.0770643	0
0.00337517	0.0129339	0.00718994	0.00259858	0.316988	0.0221827	0.046061	0.0765893	0	0.00546529	0.0709288	0.0706319		0.0104926	0.0390582
0.0119292	0.0936416	0.0108113	0.114028	0.108381	1.3462	0.0454473	0.107782	0.00811202	0	0.021977	0.00974547		0.0685531	0
0.0173069	0.0141925	0.0165381	0.00540791	0.0562699	0.0680247	0.112461	0.0707662	0.0252389	0.0614098	0.0788166	0.117743		0.00587553	0.0893723
0.0130057	0.00206118	0.297797	0.482861	0.179123	0.117015	0.0132071	0	0.115004	0	0.0831514	0.07766		0.0220119	0
0.0187983	0.014669	0.188057	0.0012772	0.00526876	1.25327	0	0.0950061	0.184976	0.00108382	0.0895786	0.107188		0	0
0.0135713	0.0052447	0.0149427	0.0468042	0.048491	0	0.112181	0.0469475	0.0391229	0.0174517	0.0930783	0.0797999		0.0527671	0.0554478
0.018213	0.0111869	0	0.0455054	0	0.0749966	0.257792	0.052901	0.0563152	0.155463	0.0988256	0.120776		0.153087	0.0377645
0.0282631	0.00209667	0.24297	0.0162577	0	0.0100627	0.0309152	0.0191166	0.182082	0	0.0994049	0.0912051		0.0308386	0.0106943
0.0221256	0.0386192	0	0.260412	0	0	0.186331	0	0.220757	0	0.0948843	0.117755		0.243427	0
0.00209793	0.00102963	0.431179	0	0	0	0	0	0.0357674	0	0.099965	0.114973		0	0
0.0394548	0.00529685	0.0198663	0	0.0106197	0	0.0344749	0.111693	0.166372	0.286863	0.0751218	0.118972		0.0318	0.104281
0.00954377	0.00206604	0.00374775	0.375839	0.728972	0	0.022407	0.0241074	0.00106154	0	0.0247231	0.0480193		0	0
0.00221018	0.0340682	0.0397098	0.00411627	0.346893	0.0167584	0.0180523	0	0.115469	0.00454943	0.0421123	0.119407		0.00546672	0
0.00105325	0.0947535	0.00836997	0	0	0.471099	0.269647	0.32373	0	0	0.109408	0.076954		0.433208	0.171512
0.0140882	0.0105818	0.0140819	0	0.0937778	0	0.0201719	0.376624	0.00558091	0	0.016423	0.129431		0.0104327	0.608135
0.0191438	0.0117512	0.0161584	0.195278	0	0.0271752	0.0128914	0.00114612	0.057341	0.0682499	0.0357123	0.126523		0.0151456	0
0.0685181	0.0145605	0	0	0	0	0.367641	0.167696	0.0106311	0	0.0882462	0.0615844		0.38119	0.12637
0.0405817	0.0115123	0.151298	0.0306115	0	1.15043	0.0353112	0.0278254	0.279972	0.114685	0.103194	0.137178		0.0530813	0
0.0175942	0.00531679	0.0107167	0.320575	0.217456	0.0543035	0.0233999	0.0408056	0.0058028	0.0779793	0.0592657	0.126571		0.0212879	0.0680093
0.0147825	0.00473652	0.00138268	0	0.191146	0	0.0832607	0.43633	0.0139247	0	0.0318582	0.0686523		0.0840717	0.727217
0.00328548	0.014551	0.145094	0.00141528	0.0112439	0.442688	0	0.179806	0.298538	0.0087722	0.108527	0.027942		0	0.0596556
0.00524916	0.077944	0.380013	0.0282071	0	0.231813	0.0020341	0.149246	0	0.011284	0.098867	0.0455266		0	0.0769779
0.090985	0.00625599	0	0.0991144	0.0411414	0.0274028	0.313037	0.0641698	0.0727966	0.0729066	0.0986953	0.127565		0.0971092	0.0762416
0.0977621	0.0522151	0.179747	0	0.0380764	0	0.152646	0.0074193	0.0850116	0.00543671	0.103898	0.0263452		0	0.010584
0.0699798	0.00481533	0.00134085	0.182405	0.0497437	0	0.0426725	0.126493	0.250458	0.0534637	0.107676	0.0647025		0.0059932	0.0854832
0.0157782	0.170963	0.118403	0.16236	0.0922498	0.0890392	0.0142131	0.0577604	0.0710178	0.0277094	0.0880477	0.0225041		0	0.0184527
0.00649584	0.015761	0.00128414	0	0	1.00378	0.283957	0.161503	0.016742	0	0.108979	0.0911467		0.183989	0.00337244
0.0204373	0.00451173	0	0	0.17694	0.0179487	0.342762	0.278187	0.0836642	0	0.0463392	0.0326426		0.189247	0.356903
0.0305984	0.00104133	0	0.316968	0.0224669	0.0183481	0.398741	0.00105945	0.0248236	0	0.0855233	0.0384009		0.298206	0.00176575
0.0203104	0.00866044	0.0482549	0	0	0	0.31393	0.0383698	0.141382	0.353596	0.106049	0.0311083		0.150445	0.054743
0.0010076	0.00608577	0.0173966	0.0373765	0	0.0553948	0	0.265363	0.456944	0.00703808	0.111482	0.135883		0	0.442271
0.0105753	0.0131256	0	0	0	0	0.326292	0.305781	0	0	0.102679	0.0659186		0.442629	0.506181
0.0215936	0.0649067	0	0.041785	0	0.413985	0.390746	0.0343748	0.00801527	0.0283041	0.0914203	0.0164042		0.503774	0.022301
0.0227484	0.00918633	0	0.00129346	0.13809	0	0.128264	0.228874	0.00107235	0.0284234	0.0911449	0.0369764		0.101324	0.223868
0.00222523	0.00874264	0	0.304487	0	0	0.234289	0.0116678	0.220404	0.00694211	0.105916	0.0772621		0.32009	0.0194464
0.0211918	0.0576815	0	0.0235831	0	0.0412457	0.21788	0.00435585	0.282186	0.00105096	0.0997742	0.0923518		0.293757	0.00340768
0.0309082	0.0226175	0.00519307	0	0	0	0.0251403	0.00810764	0.412167	0.292453	0.107106	0.0886424		0	0.0135127
0.051166	0.00487397	0	0.0261883	0.115158	0.126147	0.301895	0.163841	0.0331495	0	0.136547	0.0948871		0	0.0136263
0.0580354	0.00632722	0	0.0261545	0.0490723	0	0.157814	0.00105518	0.140767	0.00883385	0.087209	0.0308326		0.22369	0.00175863
0.0439205	0.00938506	0.00569513	0.156276	0.091017	0	0.045213	0.0175095	0.134294	0.152222	0.120282	0.093197		0	0.00697753
0.0400772	0.00644154	0	0.199324	0.780035	0	0.203841	0.293918	0.105206	0	0.120424	0.0788563		0	0.0346621
0.10959	0.101509	0.24784	0.0970663	0	0.244271	0.106667	0.131254	0.110752	0.0266611	0.116075	0.0607401		0.0393237	0.0445547
0.00512772	0.0120502	0.0990875	0.0788722	0	0	0.0928947	0.011953	0.331268	0.0838389	0.0899203	0.061125		0.0524405	0.0128456
0.0197299	0.0468974	0.0198832	0	0	0	0.184321	0.159415	0.0855569	0.109515	0.106035	0.0630195		0.179499	0.0254191
0.0051368	0.00216553	0.224943	0.00743722	0.0995148	0	0.140514	0.00231474	0.0977364	0	0.0703505	0.0249914		0.0430883	0
0.00440695	0.0165674	0.00128255	0	0	0.00527088	0.0948846	0.00542751	0.0815992	0.00975892	0.108418	0.062456		0.158141	0.00736913
0.00216066	0.00316062	0.00996565	0.116806	0.0513539	0.00523627	0.00230315	0.00475838	0.0549328	0.0383529	0.0776084	0.0960284		0.00383858	0.00793063
0.00953155	0.0275829	0	0.00711007	0	0.210477	0.0875354	0.0132124	0	0	0.0977894	0.046903		0	0
0.00103288	0.00326968	0.00128997	0.00125173	0.0169414	0.0159439	0.122049	0.0249456	0	0	0.0616746	0.00737832		0.180734	0.0131778
0.0150292	0.00772418	0.0589282	0	0	0	0.0170752	0	0.00100093	0.00105846	0.108073	0.024742		0.0174093	0
0.0556224	0.0095093	0	0.00266187	0.420936	0.0779783	0.0323451	0.0273388	0.00223239	0.0329694	0.0786376	0.0776468		0.0231225	0.0337763
0.0514404	0.029522	0	0.0198897	0.0115544	0.0107901	0.00889888	0.0494221	0	0.00646198	0.049479	0.0547705		0.0114441	0.0769398
0.00308448	0.0399982	0.053281	0.00416706	0	0.0112723	0.0300475	0.0291441	0.0285692	0.0321733	0.0677723	0.0966339		0.0241293	0.0165728
0.00569818	0.0818079	0.00263239	0	0.0975112	0.176733	0.0102215	0.0480643	0.0289356	0.00533882	0.0846962	0.0615279		0.00358597	0.0293839
0.00900853	0.00419324	0.00351491	0.00918429	0.125706	0	0.00918855	0.0911466	0.0756193	0.0181183	0.0630135	0.0547703		0.0153143	0.112094
0.00889017	0.0158973	0.00742832	0	0	0.0794957	0	0.0394512	0.147806	0.0517218	0.0636966	0.0121639		0	0.0583284
0.0583268	0.0202485	0.0307554	0.125812	0	0	0	0.00233	0.0197626	0.135396	0.0143576	0.0683131		0	0.00388333
0.0729205	0.00207529	0	0.017266	0	0	0.302267	0.249343	0.0703153	0.00962357	0.0612139	0.086286		0.434767	0.111221
0.00215898	0.0063769	0.118302	0.00702074	0	0	0.0170585	0.0980821	0.0763093	0.034164	0.0710405	0.0549996		0.0284308	0.15526
0.0901199	0.00102704	0.11108	0	0	0.213233	0.188316	0.0326479	0.0952466	0.129828	0.092345	0.104364		0.179909	0.00199209
0.00517501	0.0313959	0.0714089	0.243846	0.425213	0	0.121214	0	0.0304233	0.103689	0.0809749	0.0747053		0.0588035	0
0.0115108	0.0109948	0	0.00956332	0	0.0177952	0.175834	0.006863	0.0197107	0.0288866	0.11811	0.111351		0.101691	0.00562305
0.017703	0.0592381	0.101165	0.00702982	0.0672703	0	0.0229667	0	0.153829	0.0552811	0.115326	0.0497387		0.0272701	0
0.00774664	0.0196031	0.0794818	0.192634	0.555937	0	0.0245095	0	0.00103609	0.00446996	0.0615521	0.0861407		0	0
0.0344838	0.0578464	0.170054	0.167162	0	0	0.258434	0.0153448	0	0.0768299	0.0300137	0.0693746		0.104291	0.00366598
0.0387826	0.0191229	0	0	0.00520515	0	0.0349501	0	0.080797	0.00660805	0.0381975	0.0922568		0.00577489	0
0.00117846	0.0660754	0	0.00471167	0	0.0284393	0	0.040752	0.222262	0.0103127	0.0213924	0.0896865		0	0.0102862
0.00415128	0.0168007	0.00965008	0	0.0570188	0	0.0670041	0.00234203	0.0892647	0.00637189	0.121696	0.109525		0.0893971	0.00390338
0.058579	0.00319243	0	0.070077	0.116767	0.167515	0.211151	0.0492271	0.0465601	0	0.103009	0.0766922		0.171028	0.00556599
0.00201532	0.00421454	0	0.124601	0	0.113218	0.414339	0	0.0492073	0.170852	0.0560886	0.101478		0.42531	0
0.0084962	0.0033172	0.00552849	0	0.0960861	0	0.11126	0.273249	0	0	0.0400493	0.0928529		0.0109897	0.181374
0.00103931	0.0145058	0.0150367	0.00130851	0.0211867	0.482573	0	0.199409	0.00105561	0.0691081	0.0605028	0.066998		0	0.0323492
0.00340935	0.00471955	0.0222738	0	0.00564897	0	0.0504492	0.00207133	0.0194883	0	0.0992056	0.00651509		0.084082	0.00345221
0.0109079	0.0170202	0.0416816	0.0137599	0	0	0	0.0127319	0.00922818	0.00625629	0.103847	0.115683		0	0
0.0684258	0.0063073	0	0.0394765	0.428025	0	0.391544	0.266239	0	0	0.069843	0.0680836		0.11424	0.321423
0.0108839	0.0393911	0	0.229295	0.0638025	0	0.00327823	0.00824564	0.00211331	0.0408199	0.0902919	0.072974		0	0
0.0303519	0.00208917	0.0685173	0.0804132	0.164935	0.75668	0.115671	0.0669535	0.251844	0	0.0477021	0.0785927		0.192785	0
0.00764755	0.0304733	0.0431879	0	0.120932	0.30695	0.00101795	0.236574	0.0155535	0	0.0317887	0.107989		0.00169658	0.0093526
0.00109185	0.0174297	0.297223	0.0114731	0.130454	0	0.0577528	0.00976843	0.062565	0.00813057	0.0803312	0.0990108		0.0532671	0.00707157
0.0646407	0.0144558	0	0.137909	0	0.0315124	0.304392	0.00207581	0.0280023	0.265161	0.0276902	0.0568351		0.236854	0.00345969
0.00110815	0.00489244	0.00297678	0	0.0764438	0.178684	0.0154573	0.257981	0.0280038	0	0.0229706	0.10342		0.0110888	0.00172899
0.00100655	0.0393339	0	0.105173	0.189569	0.117708	0.200542	0.116168	0.0129618	0.0315449	0.0981101	0.0884407		0.243043	0.00526466
0.00104919	0.00206116	0.174167	0	0	0	0	0.172303	0.0560472	0	0.0961579	0.0991631		0	0.192841
0.00370273	0.0189204	0.538293	0.0134001	0	0.0841829	0	0.0581759	0	0.0116632	0.0482593	0.137001		0	0.00547983
0.00781434	0.0277793	0.0669631	0.0169126	0	0.0463393	0.00248233	0.0119152	0.00204998	0.0132921	0.0718454	0.0508443		0	0.0142214
0.00201589	0.023093	0	0.242007	0.0102703	0.105143	0.138016	0.0792128	0	0.132855	0.044663	0.103866		0.0396225	0.126507
0.00543041	0.0627721	0.0784609	0.0126168	0.145578	0.0478632	0.0154778	0.00435698	0	0.00420432	0.0710917	0.089603		0.0184094	0.00347957
0.0080382	0.00748103	0	0.0187692	0.0716123	0	0.0363575	0.00875353	0.0378316	0.0217649	0.0412304	0.085409		0.0412916	0.00549726
0.0155523	0.110183	0.116184	0.0293928	0.0420584	0.00519533	0.100795	0.0187868	0.0148237	0.00109828	0.0312479	0.118857		0.153354	0.0202319
0.0053197	0.00432545	0	0.149561	1.41884	0	0.195787	0.0115147	0.0121851	0.0614054	0.0309613	0.107528		0	0
0.00981264	0.00680645	0.0109336	0.00978061	0.18671	0.00509623	0.00683568	0.0178651	0	0.0246748	0.0284756	0.0162659		0	0.012994
0.00436269	0.00786405	0.012697	0.291281	0.0115238	0	0.0113995	0.0264492	0	0	0.12725	0.0937656		0.00749724	0.044082
0.0193668	0.00783	0.0449971	0.0185644	0.0108777	0	0.00871926	0.0247506	0.00526749	0.0136478	0.0984603	0.0648224		0.0074547	0.0239448
0.0222815	0.00848939	0.370401	0.0152207	0	0	0.00526452	0.00214754	0.0524022	0.0740777	0.0953447	0.0902833		0.0087742	0.00357923
0.00204415	0.0236165	0.00661502	0.0159571	0.50986	0.0814451	0.0219484	0.0210718	0.00468276	0.0212289	0.0727106	0.0428745		0.0365807	0.00169313
0.00302087	0.0128516	0.245004	0	0.0166603	0.00534382	0	0.42092	0.26691	0	0.0592182	0.0846594		0	0.135141
0.0206452	0.00592234	0	0	0.0450965	0	0.0184301	0.375773	0.00535354	0	0.0605359	0.0191962		0.00519356	0.500085
0.00690754	0.00529435	0.0367962	0	0	0	0.00203328	0.0821567	0.0117722	0.131407	0.102203	0.0876987		0.00338881	0.116805
0.00103683	0.180364	0.0079674	0.303623	0.0259117	0.00502633	0.00743837	0	0.00525988	0.0551361	0.107085	0.0758795		0	0
0.00634798	0.104859	0.0170866	0	0.0424409	0.0257119	0.0556459	0.241941	0.0685976	0	0.100244	0.107262		0.023752	0.0315352
0.0084031	0.0858964	0	0.00144287	0.046721	0	0.0560799	0.171415	0.0275207	0.00679749	0.0437333	0.109426		0.0373691	0.285692
0.00720822	0.00549087	0.0187208	0.00133528	0	0	0.00105339	0	0.00422523	0.295204	0.0924632	0.0718361		0	0
0.0145046	0.0189713	0.0116836	0.0196599	0	0.0325044	0.00329521	0.055308	0.00603602	0.0303327	0.0524981	0.0675962		0.00549201	0.00172853
0.00214986	0.00308726	0.135709	0.0268074	0.417178	0	0	0.00108718	0.00776824	0.0520104	0.0855625	0.119212		0	0
0.0154582	0.00325058	0	0.0405286	0.0560371	0.0285639	0.0818614	0.222307	0	0.0383109	0.0672925	0.110024		0.0017145	0.238363
0.0127475	0.0184999	0.0906021	0.0316564	0	0.00555633	0.0311072	0.0171095	0.00233652	0.0416116	0.0894105	0.0526823		0.0418311	0.012187
0.00742686	0.00423404	0.00130199	0.0632821	0	0	0	0.0226502	0.166441	0.119181	0.107831	0.114023		0	0.0154554
0.00732461	0.0020939	0	0	0	0	0	0.224626	0.00211271	0	0.0924304	0.00887912		0	0.278409
0.00201098	0.0156325	0.0713281	0.00132839	0.0261075	0.0215542	0.222657	0.00543512	0.161997	0.0279322	0.0947648	0.108109		0.331444	0.0055387
0.00813489	0.00692839	0	0.0246806	0.311067	0	0.0205076	0.111043	0.00519098	0.146447	0.0217909	0.10931		0.0307364	0
0.0930215	0.0187934	0.149013	0.178233	0.100708	0.00506959	0.185408	0.00223912	0.137565	0.00665918	0.0460292	0.133763		0.247564	0
0.00354906	0.0438292	0.0219098	0	0.0624344	0	0.202118	0.00366164	0	0.220268	0.078831	0.141082		0.135482	0.00610273
0.0434476	0.022723	0.0284543	0	0.0214219	0	0.00904471	0.0823912	0	0.263228	0.0433797	0.0534245		0	0.137319
0.0231745	0.0201056	0.0768378	0.0053129	0.00536179	0	0	0.0531933	0.00100102	0	0.123224	0.117545		0	0.0260983
0.0156533	0.0566894	0.00158474	0.0153503	0.547486	0.0106069	0.0310337	0.0325447	0.0120328	0.0111931	0.109311	0.124412		0	0.0314489
0.0129374	0.00549362	0.00540218	0.309676	0.0175184	0	0.0199431	0.00105619	0.0149537	0	0.0117048	0.0676845		0.0107378	0.00176032
0.00656005	0.0128475	0.00721209	0.0103073	0.0103492	0.510474	0.00820658	0.0507365	0.0219701	0.0409778	0.00479965	0.0662534		0.00536631	0.0474194
0.00974546	0.00326032	0.107938	0.405028	0	0.353868	0.105606	0	0.130936	0.0137372	0.0205048	0.0681527		0.0966721	0
0.00436655	0.0297174	0.00126921	0.00825319	0	0.00511324	0.0196326	0.0232433	0	0.00962746	0.0119028	0.0567506		0	0.0318543
0.0260258	0.0332488	0.00125753	0.0069697	0.320585	0.0107502	0.251913	0.0147858	0.0579148	0.012908	0.106806	0.114336		0.350541	0.0148374
0.0180449	0.0159314	0.12479	0	0.0213034	0.0287172	0.134501	0.492673	0.103781	0.0102446	0.106465	0.133348		0.224168	0.427964
0.106035	0.0417997	0.0157821	0.125494	0.277054	0	0.138307	0.005605	0.209467	0.00760704	0.119588	0.0872759		0.134285	0.00934166
0.0102646	0.0741024	0.0542428	0.00283976	0.00568331	0.0111929	0.130228	0.00344718	0.139224	0.00308589	0.0738635	0.0733388		0.215368	0.00180149
0.00536517	0.0199363	0.00281266	0.00820542	0	0.0459929	0.215561	0.0010208	0.00994909	0.0150127	0.0187702	0.103942		0.0557922	0.00170133
0.00635705	0.0517512	0.00280664	0.00844498	0	0	0.00216759	0.0290277	0	0.0182888	0.0124521	0.035763		0.00169783	0.0441998
0.013759	0.00418854	0.151347	0.425844	0	0.346965	0	0.0783888	0.0746786	0.0208072	0.0646663	0.121625		0	0.100692
0.0429134	0.0339493	0.236707	0.0264531	0	0.0165361	0.151952	0.0143768	0.046981	0.0188674	0.111518	0.0288221		0.253253	0.0113897
0.0170403	0.0387787	0.0190652	0.0761837	0.221129	0.059263	0.0195851	0.0268653	0.00344754	0.00854071	0.0239319	0.0521878		0.00871993	0.0410546
0.0249761	0.0135971	0.0192289	0	0.0359472	0.0157565	0.240174	0.0332789	0.00578593	0	0.089416	0.154732		0.391018	0.0131183
0.00105688	0.00202106	0.00274832	0.00144507	0.0342074	0.00546002	0.0054616	0.0241436	0.0347925	0.00953299	0.073464	0.13059		0.00910267	0.0205363
0.00962944	0.0141374	0	0.414079	0	0	0.425672	0.0151193	0.0456964	0.00378574	0.0557341	0.115734		0.350199	0.0251988
0.0601834	0.0569746	0	0.00407084	0	0.022385	0.369628	0.0929621	0	0.0119651	0.0659958	0.0651625		0.105761	0.154937
0.0114128	0.032637	0.291153	0	0.452764	0.031899	0.00528836	0.118346	0.0267174	0.136605	0.0922469	0.103882		0	0.144383
0.0264611	0.0845575	0.00315536	0.00265824	0.0156469	0.424376	0.0079355	0.233227	0.02427	0.0730753	0.0389161	0.12132		0.0132258	0.155302
0.0360565	0.022961	0	0.0116791	0	0.0334127	0.197466	0.00738647	0.0584324	0.0241404	0.0776692	0.0122866		0.188882	0
0.0395901	0.152394	0	0.0704225	0.0050972	0	0.289864	0.181989	0.176971	0	0.106547	0.149621		0.113223	0.303316
0.0168474	0.0738199	0.214094	0.00282549	0	0.0102557	0	0.0043172	0.14429	0.0664723	0.0630886	0.120566		0	0
0.0751813	0.0107733	0.12282	0	0	0	0.204687	0.395975	0.147327	0	0.129248	0.138357		0.101792	0.426464
0.00338727	0.00202748	0.0145727	0	0.580847	0.416113	0.0967001	0.260627	0.00625728	0	0.0644109	0.0490377		0	0
0.0382552	0.0110373	0	0.0446937	0	0	0.159478	0.0435126	0.083906	0.0064713	0.0767861	0.134113		0.265796	0.0151419
0.00424727	0.0114115	0.0203843	0.00126014	0.13839	0	0.347761	0.00201855	0.0194939	0.00102123	0.114113	0.0614005		0.35882	0.00336424
0.0178976	0.0100502	0.344314	0.00126939	0	0.0290992	0.00800772	0.00421687	0.0412837	0.0437158	0.0662502	0.118052		0.0133462	0.00360312
0.033342	0.0273312	0.175402	0.2211	0	0	0.0370702	0	0.175921	0	0.0910895	0.0373154		0.0617836	0
0.00866367	0.0879075	0.0746681	0.00132244	0.0536302	0.00531853	0.255374	0.00862695	0.107445	0.014301	0.0897485	0.0221726		0.0433412	0.0143782
0.0464573	0.0196372	0.066974	0.00140843	0	0	0	0.00883747	0.437119	0.00422967	0.0916377	0.0632807		0	0.00936068
0.00338107	0.0593031	0.00802834	0	0	0	0.0656366	0	0.277748	0.0664596	0.0962825	0.0455207		0.00443661	0
0.0238724	0.00556647	0.153038	0.00277305	0	0	0.0493586	0.0215797	0.137263	0.0114103	0.0779248	0.0467017		0.0822644	0.0185072
0.0177631	0.00750304	0.0792873	0	0.439139	0	0.149653	0.312916	0.0982856	0	0.0821349	0.0454853		0.249421	0.337358
0.00527633	0.0409594	0.0201226	0.0168298	0.0805273	0	0.0783942	0.129512	0.00500059	0.00572338	0.080975	0.0734162		0.0675803	0.16519
0.00933247	0.00103244	0	0	1.13002	0.00516346	0.0142302	0.124316	0.0010045	0.0259067	0.0682828	0.0508561		0.00170837	0.147311
0.00679197	0.0289355	0	0.302344	0	0.134693	0.00855606	0.0930262	0.268501	0	0.0717082	0.0264662		0.0142601	0
0.00100666	0.0295548	0.497928	0.00253746	0	0	0	0.00332909	0	0.00441276	0.121996	0.0749316		0	0.00368408
0.0174974	0.00317378	0	0	0	0	0.225492	0.137163	0.0440985	0.286029	0.10984	0.00869885		0.276028	0.167133
0.0645464	0.0209495	0.265579	0	0	0	0.111861	0.210124	0.121457	0.0451579	0.108233	0.0292864		0.186435	0.301728
0.134988	0.016654	0.0976115	0.0968772	0	0.207507	0.00102646	0.0610334	0.175732	0	0.0726171	0.0416091		0.00171077	0.00183896
0.0562873	0.00206606	0.03702	0	0	0	0.0130256	0	0.377182	0.362472	0.114525	0.0414005		0.0217093	0
0.00305354	0.00321312	0	0	0.634221	0	0.260592	0.224591	0	0.15314	0.0908263	0.0518602		0	0.30194
0.0207936	0.00103094	0.222955	0	0	0	0.148135	0	0	0.264974	0.0987143	0.131286		0.0508851	0
0.0694828	0.00529221	0	0.120047	0	0.43768	0.202393	0.113045	0.0971037	0	0.103053	0.0817755		0.0839955	0
0.00695681	0.0133622	0.00132776	0.0893288	0	0	0.129612	0.00207744	0.201681	0.106277	0.086096	0.0150699		0.0817218	0
0.0032325	0.00409407	0	0.200811	0	0.390806	0.375284	0.00100261	0.118266	0	0.113554	0.0363515		0.305751	0.00167102
0.0058058	0.00430509	0.300984	0.115947	0.363149	0	0	0.154559	0.122082	0	0.11903	0.0523291		0	0.257599
0.0290971	0.0212657	0.0250603	0.00129469	0.0494214	0	0.00869364	0.181552	0.00429279	0	0.0424244	0.0211382		0.00178304	0
0.0668804	0.0134669	0.0856123	0.00805094	0.40222	0.02599	0.0154386	0.158108	0.0134188	0.00626071	0.0459022	0.0539309		0	0.137175
0.0037674	0.00206967	0.0212568	0.150403	0	0	0	0.0648413	0.293387	0.202782	0.0480298	0.017298		0	0.0366566
0.014159	0.00109833	0.00443118	0	0.0228803	0	0.019923	0.171914	0.236206	0.172574	0.0983607	0.0199165		0.00340638	0.232094
0.00627338	0.0055598	0	0.0217006	0	0.0279655	0.147813	0.0820361	0.305612	0.107923	0.109701	0.0181065		0.218253	0.107725
0.00415122	0.0272992	0.0584128	0	0.567527	0	0.139215	0.306954	0.0314118	0.0995077	0.109601	0.0991655		0.13371	0.236138
0.00332048	0.00783116	0.170078	0.00389206	0	0	0.0217908	0.258572	0.236312	0.0254251	0.0951674	0.0453765		0	0.430954
0.00330774	0.00472774	0.0298495	0	0	0.272877	0.221641	0.165835	0.0342015	0.111096	0.0843826	0.0184488		0.369402	0.0836034
0.0962935	0.00899648	0.322521	0	0	0.0531373	0	0.189772	0	0.00203294	0.0452496	0.0283091		0	0.182884
0.00220571	0.00544073	0.0039077	0.16092	0	0.00534132	0.00330564	0	0.263929	0.0149278	0.132795	0.0642909		0.00550941	0
0.0400057	0.013441	0.00699768	0	0.0361254	0.0736105	0.288339	0.00100779	0.0760977	0.287966	0.115714	0.0447693		0.425988	0
0.0493596	0.029438	0	0.0061186	0	0.0696556	0	0.0216719	0.269551	0.0307358	0.126364	0.0368866		0	0.0273405
0.00748862	0.00315034	0.257422	0.0143936	0	0.582989	0.151953	0	0.00734749	0.154706	0.110606	0.0276027		0.144198	0
0.00206494	0.00106824	0.444491	0.0462105	0	0.616883	0.0124711	0.145139	0	0.00543508	0.0814765	0.0651576		0.0207852	0.0339817
0.00831311	0.035356	0.135727	0.02616	0.626991	0.0391099	0.0234271	0.0129159	0.0152772	0.0117475	0.129707	0.0770829		0	0.00695963
0.0162015	0.00204576	0.0163164	0	0.170864	0	0.00102778	0.166277	0.0526908	0.262962	0.0453068	0.0270961		0	0.277128
0.0281213	0.00213363	0.04565	0.198249	0.293397	0.00542476	0.036565	0.00339028	0.0426336	0.02966	0.0116536	0.0753084		0.037573	0
0.0283825	0.023388	0.0258775	0	0.244326	0	0.0818117	0	0.0283064	0.338651	0.0549586	0.0281425		0.0289829	0
0.0147315	0.00329603	0.0125863	0.0455478	0	0.325947	0.010025	0.137263	0.0737255	0.0111407	0.0464717	0.0852114		0	0.14498
0.0114215	0.0021198	0.0198107	0.121043	0.0748015	0	0.0459335	0.107003	0.0542154	0.0838201	0.0455312	0.0806127		0.0451816	0.158859
0.0467103	0.00104175	0.293	0.2237	0.208216	0	0.169269	0.117997	0	0	0.0613451	0.0378112		0.282115	0.0272886
0.00101147	0.119003	0.0299873	0.00130147	0.577819	0	0.211498	0.0173667	0	0.0185333	0.0259692	0.0457057		0	0.0113213
0.00108662	0.00850684	0.00254297	0.147247	0	0	0	0.0626738	0.0304349	0	0.0159955	0.079495		0	0
0.00106082	0.0832181	0	0.0134423	0.228291	0.00555132	0.226227	0.0407594	0.14005	0.00334956	0.0419306	0.0411976		0.174309	0.0587231
0.0299807	0.0026432	0.0429388	0.00608727	0.63826	0	0.0246526	0.172396	0.099837	0	0.0901835	0.092681		0.0410877	0.218692
0.0157438	0.00310293	0.00673195	0.176812	0.0117984	0.0112972	0.00234725	0.00313423	0.014005	0.104184	0.0873865	0.120772		0.00391208	0.00522372
0.0120345	0.00203348	0.032295	0.0506523	0	0.747682	0	0.0779088	0.00316088	0	0.028691	0.0575578		0	0
0.00751388	0.0245866	0.050075	0	0.0359186	0.0176511	0.0316658	0.0121421	0.0750773	0.117662	0.0872438	0.109882		0	0.0127941
0.00325026	0.0124302	0.0819323	0	0.0454518	0.177563	0.111582	0.144322	0.116107	0	0.0817725	0.106214		0.00753814	0
0.13243	0.0470809	0.235505	0.0291949	0.432076	0.0201659	0	0.00567779	0.0129064	0.059939	0.0141653	0.0772021		0	0.00175474
0.00210901	0.104936	0.265758	0.0252505	0	0.0978761	0	0.208569	0.0168517	0.105349	0.100514	0.0910847		0	0.182075
0.0550251	0.0353966	0.0179045	0.00384666	0.00525584	0	0.0103355	0.14517	0.0299185	0.0041885	0.0374154	0.106434		0	0.107916
0.00546109	0.00332797	0.0509776	0.111258	0	0	0.0299745	0.0577468	0.378214	0.068101	0.0883429	0.112942		0	0.0435391
0.00342019	0.02027	0.0458838	0.0540375	0.087375	0	0.0440072	0.211369	0.053362	0.0352682	0.0885245	0.0552833		0.0101692	0.249504
0.00985538	0.150915	0.00389008	0.104782	0.036067	0	0.00972584	0.149654	0	0.0936872	0.0683512	0.0469436		0.0162097	0.101466
0.0223854	0.00422897	0.030588	0	0.0409577	0	0.0428313	0	0.0787098	0.165735	0.034223	0.0908126		0.028808	0
0.0381282	0.0706604	0.0267333	0	0	0.440627	0.00419954	0.277191	0.152788	0	0.0380599	0.0689509		0.00699924	0.178502
0.00101937	0.00105388	0.0354998	0.0174943	0	0	0.280951	0.0249271	0.0711918	0.00303976	0.0308868	0.114817		0.43399	0.0249475
0.00209036	0.0173917	0	0.193257	0	0	0	0.358807	0	0	0.0578625	0.0644764		0	0.40021
0.0178258	0.0164901	0.204508	0.0475031	0	0	0.00213792	0.0740076	0.233418	0.269181	0.0502326	0.0906559		0.00356321	0.0373648
0.00527276	0.0132623	0.0276932	0	0.167016	0.244323	0.00104239	0.0273177	0.0187311	0.0696859	0.0243128	0.107672		0	0.00541921
0.00581971	0.026396	0.0359213	0.180174	0.279529	0.105187	0.132825	0.0112158	0.0174124	0.120524	0.0469921	0.120674		0.191329	0
0.0238014	0.0456989	0.382177	0.295261	0	0	0	0	0.0777473	0.0732418	0.0619964	0.0694968		0	0
0.00436032	0.00519239	0.0835274	0.122576	0.0158085	0.391343	0.00735258	0	0.0936067	0.0168409	0.0213458	0.114237		0.00170651	0
0.0706382	0.00106638	0.00278427	0	0	0	0	0.158349	0.339764	0	0.0805686	0.105808		0	0.254848
0.0300724	0.0238462	0.0134897	0.310582	0.851976	0	0.132661	0.0767535	0.0493614	0.118294	0.0969579	0.0851876		0.00169606	0.0105677
0.0194757	0.00104308	0.0543691	0.188984	0	0.176684	0.143664	0.220024	0.131981	0.065072	0.10769	0.10287		0.239439	0.0876417
0.0147709	0.00604555	0.0878163	0	0	0	0	0.207754	0.388214	0.00788336	0.109209	0.109873		0	0.328091
0.00105024	0.00102498	0	0.195772	0	0.0125575	0.059705	0.135671	0.214196	0.00213842	0.0732421	0.079927		0.0995083	0.226119
0.0110015	0.0176635	0	0	1.92099	0	0.0312891	0.246619	0	0.0331432	0.096171	0.119232		0	0.196981
0.00484702	0.00808284	0.0839658	0.0122656	0.00526661	0	0.0915336	0.186857	0.062086	0.103668	0.0753142	0.121768		0.119146	0.169485
0.0257069	0.0314249	0.00856265	0.011356	0.0260936	0	0.036565	0.00895711	0.00524057	0.0115381	0.0946529	0.06972		0.0558177	0.0108703
0.00977908	0.00423369	0.0351872	0	0.187164	0	0.144314	0.282622	0.0221677	0.105956	0.0931837	0.0882812		0.096571	0.27524
0.0129114	0.00200066	0	0.00262466	0.0121761	0.0602766	0.217264	0.326947	0.0403852	0.0434544	0.1186	0.0995132		0.00338987	0.190979
0.0883701	0.0296275	0.0935471	0	0.398457	0	0.12465	0.14439	0.00782335	0.209481	0.0916101	0.115923		0.0818645	0.125717
0.09845	0.0949256	0.00129493	0.049067	0.157973	0.519566	0.123866	0.0228384	0.0608096	0.00319065	0.105732	0.135442		0.0745874	0.0327007
0.00736742	0.00754035	0.0199762	0.0151452	1.003	0	0.126094	0.134536	0.0969739	0.255229	0.113344	0.103224		0.00957195	0.177593
0.0215812	0.0233167	0.0998482	0.0308023	0.114856	0	0.10821	0.290231	0.183776	0.0807405	0.111552	0.0951424		0.125951	0.397558
0.00639274	0.00201739	0.00254322	0.129113	0.0448578	0	0.0117871	0.00874879	0.0719537	0.0326362	0.113021	0.114938		0.00679453	0.00915672
0.00542151	0.0399737	0.0247155	0.0153904	0.794372	0	0.186011	0	0.0538233	0.0101868	0.106065	0.136389		0.0159794	0
0.0139287	0.0102827	0.0182974	0.00429655	0	0	0.215479	0.00751082	0.0330996	0.00735561	0.108342	0.130871		0.254772	0.00903499
0.00324483	0.00450731	0	0.134684	0.205629	0.0108249	0.120457	0.0748429	0.0996575	0.109262	0.105057	0.122298		0.200762	0
0.0166703	0.0135009	0.103792	0.00981791	0.559491	0.0100693	0.0810271	0.00819732	0.00211458	0.00568474	0.101609	0.135977		0	0.00722786
0.0191906	0.0329922	0	0.213709	0	0	0.0106214	0	0.196744	0.151446	0.100146	0.10363		0.0177023	0
0.0184622	0.0752232	0.0220377	0.0858267	0.570004	0	0.187259	0.150695	0.00110081	0.159851	0.131291	0.144424		0	0.174482
0.0398678	0.00315671	0.301164	0.00676375	0.0164574	0	0.0394545	0.123885	0.0385043	0.0250281	0.0848768	0.108469		0.0255221	0.202873
0.0397297	0.114837	0.129138	0	0.384031	0	0	0.389884	0.0358456	0.0486345	0.098939	0.0167906		0	0.391433
0.00201692	0.0588004	0.20639	0	0	0	0.128238	0.00527659	0.186169	0.145301	0.105079	0.120058		0.102794	0.00528952
0.00755834	0.00103372	0.272981	0.0681374	0.0333031	0	0	0	0.186937	0.253992	0.0510723	0.1414		0	0
0.0786105	0.00314743	0.00252624	0	0	0	0.160808	0.0051829	0.0443347	0	0.0932852	0.00585485		0.26634	0.00511768
0.023693	0.056167	0.00659798	0.0958689	0	0.134805	0.299033	0.117436	0.0340545	0.094243	0.0801988	0.0355109		0.401024	0
0.011929	0.0300545	0.0285327	0.00288569	0.00506276	0.0984407	0.13945	0.0807505	0.0390261	0.0042881	0.10572	0.10902		0.203298	0.00444873
0.0166821	0.00317967	0.165721	0.0213175	0.597335	0.232428	0	0.27932	0.0126277	0.00519433	0.098167	0.0960468		0	0
0.0840267	0.00382671	0.122997	0	0	0	0.0971605	0.240583	0.128342	0	0.114922	0.0333768		0.049448	0.399284
0.0261448	0.00250294	0.377004	0.00682679	0.0397525	0	0	0.282274	0.138832	0.00553492	0.0821346	0.033351		0	0.207208
0.00605625	0.00796302	0.0151568	0	0.118508	0	0.0950108	0.495407	0.118029	0.00101441	0.122347	0.105078		0	0.189881
0.0124918	0.0134171	0.0246711	0.0232853	0.287052	0	0.0284449	0.0138488	0.157161	0.054161	0.128141	0.11626		0	0.00372741
0.0214606	0.0188702	0.332279	0.0712216	0.0744731	0.689568	0.0584302	0.0214572	0.0437544	0.0107722	0.144266	0.120499		0	0.00542633
0.00203271	0.00663028	0	0	0.924913	0.00538999	0.0121165	0.0899948	0.0544189	0.0257866	0.12299	0.159925		0.00353189	0.137077
0.0284338	0.00104429	0	0	0	0.324561	0.0248643	0.264261	0.246522	0.00102822	0.102291	0.0898335		0.0344401	0.209116
0.0297126	0.0229508	0.218744	0.0822425	0.24835	0.286127	0.00313984	0.0184533	0.0458937	0.0743776	0.10563	0.0560013		0.00523307	0
0.00541852	0.00222094	0.295341	0.0307633	0.0051036	0.128658	0.0281819	0.242979	0	0.00111023	0.119457	0.0846706		0.0106336	0.355061
0.0123035	0.0684224	0.0668789	0.0127623	0.0858478	0.0119694	0.286796	0.0201746	0.0593732	0.0245819	0.0818705	0.119309		0.122459	0.0116063
0.00102773	0.0179864	0.262476	0.24742	0.364654	0	0.00554282	0.00547332	0.123265	0.0699797	0.0721636	0.0375798		0	0
0.00315961	0.00320011	0	0	0.653734	0	0.134023	0.202409	0	0.00227727	0.123128	0.0286972		0	0.29818
0.00212655	0.00336592	0	0.0263814	0.0409807	0	0.0233763	0	0.165543	0.00202996	0.125273	0.00390244		0	0
0.00450744	0.00327958	0.00581112	0.148418	0.341591	0	0.0205651	0	0.00747122	0.290128	0.151281	0.106995		0.0221646	0
0.0177241	0.0095913	0.170055	0.121859	0.177471	0	0.0193491	0	0.138587	0.350641	0.0740999	0.127714		0.0322485	0
0.00849768	0.00319986	0.0298491	0.0744881	0	0.790217	0.167703	0.0600142	0.174016	0	0.0597266	0.114891		0.240728	0.0437587
0.00336705	0.0175638	0.0379929	0.0012654	0.0987058	0.0758866	0.0397015	0.0371631	0.0328484	0.0134794	0.0409911	0.131886		0	0.0123334
0.0890017	0.0145175	0.028345	0.170063	0.178849	0.101107	0.182145	0.0263193	0.138358	0.164959	0.0853903	0.10413		0.262194	0
0.001052	0.00562641	0.0431734	0	0	0	0.105688	0	0.197622	0.275404	0.119081	0.130537		0.101188	0
0.0093369	0.00217931	0.241405	0.00834704	0	0	0.0604562	0	0.0344175	0.412113	0.118636	0.0460551		0.0508029	0
0.00650876	0.00337639	0.0637983	0	0	0	0.0206403	0.217793	0.243749	0	0.0599242	0.0402698		0	0.336165
0.00100739	0.0368609	0	0.00903233	0	0.0187841	0.114226	0.0230835	0.223954	0.0203387	0.0964695	0.11024		0.0925016	0.0311542
0.00101199	0.015334	0.0400584	0	0	0.00729956	0.192609	0.0871009	0.0635338	0.0639487	0.0427228	0.107743		0.288936	0
0.0406405	0.00216388	0.0609622	0	0.0399631	0.0121357	0.157176	0	0.0549954	0	0.106622	0.0591938		0.150089	0
0.0010111	0.00776458	0.00285285	0.00563031	0.0111885	0	0.0161561	0	0.00100541	0.169403	0.0239184	0.13559		0.017219	0
0.00596368	0.0338637	0.0719429	0.0521594	0	0.193041	0.0557437	0.326987	0	0.07786	0.0289263	0.119282		0.0929061	0.138208
0.0372174	0.00208732	0	0	0.00544533	0	0.121414	0.25765	0.00561188	0.083361	0.100412	0.110063		0.0354868	0.420301
0.0562023	0.00211534	0.192633	0.142126	0.0426436	0.127126	0.0948613	0.0461803	0.016179	0.0137769	0.104089	0.0468943		0.0428437	0.050942
0.00323951	0.0396151	0	0	0.0653714	0	0.0261321	0.27644	0	0.228396	0.10037	0.0279596		0	0.23528
0.104457	0.0103204	0.206868	0.00810026	0	0.318231	0.0244254	0.0887733	0.00700975	0.019933	0.0874328	0.0976413		0.0135382	0.0279247
0.0334199	0.0493344	0.0206663	0	0.0159123	0	0.0113822	0.433397	0.0161688	0.00651446	0.11294	0.14027		0.00354658	0.330602
0.00446497	0.00539363	0.0144575	0	0.07665	0	0.367624	0	0.00110832	0.250023	0.0738294	0.115464		0.148861	0
0.0132647	0.00210616	0	0	0.469428	0.0103613	0.140841	0.26868	0.0557807	0	0.123046	0.0601079		0	0.299705
0.00923842	0.0396394	0.00564409	0.00544963	0.0165494	0.162252	0.0361713	0.0200049	0.00517099	0.00765517	0.039	0.0490198		0.0602855	0.0137607
0.07256	0.00314309	0.00257329	0	0	0	0.00239475	0.251225	0.0344771	0.273673	0.102429	0.019272		0	0.371775
0.00241649	0.00210338	0	0	0	0	0	0.248516	0	0.0266885	0.118531	0.0935672		0	0.399304
0.02394	0.00106763	0.144313	0.0214696	0	0	0.215547	0.314324	0.0100023	0	0.123057	0.0857943		0.27045	0.37147
0.0119861	0.00106244	0	0	0.29783	0.0159329	0.0761876	0.0405132	0.00415623	0.0130073	0.102894	0.0532611		0.0359431	0.0275474
0.045513	0.0010064	0.00129072	0	0	0.0152864	0.385546	0.239654	0.00214288	0.159202	0.0820686	0.128964		0.178626	0.309192
0.00861527	0.00213019	0	0.0166393	0.13278	0	0.219743	0.0148106	0	0.00314306	0.113321	0.0841069		0.323061	0
0.00212348	0.00102294	0.0290743	0.270192	0	0.204304	0.0043971	0.00690358	0.00439047	0	0.0515317	0.128633		0.0073285	0
0.0180756	0.0526946	0	0.0183446	0.278186	0	0.177372	0.0143817	0.0142346	0.0268217	0.119089	0.0343491		0.154013	0.00754089
0.0021431	0.00666166	0.00271835	0.00271385	0	0.0454628	0.0790528	0.00207964	0.024338	0	0.0990787	0.0409688		0.0686791	0.00346607
0.0973995	0.00100244	0.187047	0.361157	0	0	0.0463843	0.00824235	0.00311872	0	0.019543	0.107241		0.0773072	0
0.0113144	0.0133065	0.0026248	0.00533534	0	0.0102981	0.0890289	0.00355551	0	0.0541723	0.032211	0.124562		0.135523	0
0.00431431	0.0412584	0.0233058	0.00138027	0	0.0251664	0.463739	0.00748243	0.00920656	0.0112108	0.112028	0.123218		0.00365064	0
0.0202992	0.00208695	0.0932127	0.00777598	0.0577659	0.0438302	0.0188593	0.0734111	0.126091	0.00322462	0.0697881	0.0859039		0	0.122352
0.00976428	0.104235	0.00911405	0.0322921	0.460687	0.15093	0.00357968	0.0756352	0.0021163	0.250716	0.103746	0.072194		0	0
0.0359864	0.0169343	0.021028	0.0531109	0.157299	0	0.183917	0.0867156	0.0135428	0.012503	0.0882593	0.0371397		0.0902726	0.105835
0.0118166	0.00350512	0.0256662	0	0.0346543	0	0	0.0584721	0.036793	0.00802803	0.0835804	0.00267524		0	0.00358947
0.00327795	0.0242422	0	0	0.544011	0	0.341215	0.383858	0	0.0191365	0.0998827	0.0938485		0	0.629142
0.00110111	0.00507404	0.0376434	0.258284	0	0	0.217515	0.0769735	0.0173634	0.0282918	0.0719768	0.131176		0.35653	0
0.0291793	0.00840132	0.0501671	0	0.00537092	0.0784719	0.044127	0.270643	0.0419162	0.0110424	0.15224	0.128573		0.0679118	0.00920442
0.018773	0.00211471	0.00717783	0.105309	0.0975774	0	0.102381	0.0122351	0	0	0.0702912	0.102513		0.0176049	0.0203919
0.0126411	0.00938696	0.0144701	0	0.00512822	0.100243	0.0227166	0.18877	0.00313197	0	0.104955	0.152196		0	0.0696735
0.0124767	0.0020527	0.00262031	0.652244	0.0358363	0.047533	0.0130444	0	0.00810072	0	0.137605	0.0229313		0.0101492	0
0.0147816	0.0913561	0	0.106042	0.0536209	0.133079	0.00862318	0.181588	0.00533887	0.143405	0.078104	0.129595		0.00728004	0
0.00211739	0.0238443	0.0193308	0.401722	0.0053789	0	0.0229269	0.0762516	0.0333443	0	0.0295062	0.131671		0.0267137	0.0286456
0.00227268	0.0587696	0.00669003	0.37081	0.00531796	0.0808921	0.00758964	0.00211841	0.00100243	0	0.123881	0.123772		0.0126494	0.00353068
0.0396893	0.0118527	0.0309216	0.00418065	0	0	0.00803312	0.0312268	0.00100089	0.144756	0.0814454	0.0899001		0.0133885	0.0187236
0.00215742	0.0196048	0.00822533	0.00802535	0	0.0781384	0	0.0393259	0	0.0145055	0.107207	0.141223		0	0.00359895
0.0020173	0.00202165	0	0	0.489035	0.060867	0.123035	0.311961	0	0.136233	0.124237	0.144281		0.00890561	0.046946
0.0191337	0.0185655	0.0272394	0.0268367	0.00501607	0	0.0599205	0.0896377	0	0.00555575	0.0757447	0.0089901		0.0998675	0.108258
0.00110618	0.0239353	0.0149217	0.00308733	0.0560307	0	0.00310181	0.00412992	0.010692	0.00237033	0.132036	0.11142		0.00173548	0.00688319
0.0943351	0.0105565	0	0.0012509	0.0105024	0	0.0959233	0	0.041165	0.0671772	0.142645	0.0481131		0.11129	0
0.00418892	0.00314202	0.00129946	0	0.0496966	0.256599	0.00102005	0.167133	0	0	0.0719559	0.112869		0.00170008	0
0.00833492	0.0185382	0.00544064	0	0.039918	0	0.0426895	0.161818	0.0972524	0.194696	0.0500439	0.126276		0.0711492	0.219219
0.00203796	0.0249202	0.0906907	0	0.452511	0	0.163022	0.0486828	0.106467	0.190583	0.113609	0.042032		0.144137	0.0153215
0.00222593	0.0369847	0	0	0.0220447	0.0169599	0.294463	0.110685	0.083012	0.00489387	0.074257	0.0525788		0.110618	0
0.11713	0.0339641	0	0.156465	0	0	0.233078	0.183808	0.0102826	0.0312789	0.111384	0.0586571		0.086776	0.260651
0.0021372	0.0503384	0	0	0	0	0	0.00637898	0	0.0279539	0.111272	0.0870839		0	0
0.0659902	0.00526451	0	0	0.0264237	0	0.0246769	0.110468	0	0	0.137398	0.0588732		0.0411282	0
0.0119789	0.0046948	0.0765111	0	0.0439966	0.0100911	0.211653	0.0980788	0.134156	0.0571128	0.138399	0.0740811		0.072088	0.108822
0.0443975	0.0330903	0.0369775	0.0013013	0.0377628	0	0.0179252	0.0328262	0.0556155	0.0301456	0.109847	0.138517		0	0.0354152
0.0186961	0.0187179	0.0267718	0	0	0	0.221	0.017352	0.0104574	0.223477	0.12783	0.134944		0.206664	0
0.00944513	0.00933536	0	0	0	0	0.00905039	0	0.330558	0.0360437	0.0676028	0.155833		0	0
0.138643	0.0368364	0.072554	0	0.176181	0	0.122783	0	0.00469373	0.0772455	0.114484	0.0420949		0.147314	0
0.0148634	0.127686	0	0.471915	0.0157147	0	0.0511436	0	0.0156659	0.124757	0.09613	0.163933		0.0313378	0
0.0287662	0.00102675	0.0635803	0.0150011	0.0385023	0.00514826	0.0510434	0.0245149	0.122769	0.0159465	0.118897	0.095484		0.0384927	0.0356638
0.0145142	0.00228882	0.056754	0.159715	0.0109972	0	0.00216976	0	0.00405606	0.0539926	0.0671151	0.11297		0.00361627	0
0.0149312	0.0132896	0.0484958	0.255182	0.433187	0	0.198572	0	0	0.150023	0.0566103	0.0893829		0	0
0.0594558	0.0579586	0.163419	0.135865	0	0	0.0315643	0.327962	0.15083	0	0.104195	0.139621		0.0526072	0.167454
0.0336039	0.0757191	0.0255812	0.0172654	0.00501986	0.0789057	0.213639	0.0754341	0.00441176	0.118999	0.0941305	0.0309223		0.289043	0.0159532
0.00104698	0.00577543	0	0.0143537	0.0864059	0	0.284757	0.00531739	0	0.00419428	0.0871076	0.076355		0.00401985	0.00335525
0.00101157	0.00914351	0.00288353	0.267669	0.020747	0	0	0	0.00209256	0	0.11187	0.0786268		0	0
0.0119584	0.00250037	0.139334	0.0461868	0.00518503	0.00536225	0.0449514	0.0795248	0.120093	0.00316498	0.112898	0.11895		0.00170233	0.117707
0.00102122	0.010167	0	0.00133768	0	0	0	0.0420976	0	0.00449217	0.100463	0.110546		0	0.0701626
0.0208031	0.00302985	0.0884171	0.00649992	0.0104943	0	0.0369162	0.0041018	0.18315	0.00316968	0.100669	0.00286072		0.0615269	0.00511042
0.00837733		0.00696059		0		0.0566826		0.025983		0.136086			0.0432313
0.00751489		0.00394082		0.0218307		0		0		0.116234			0
0.0463947		0.0258507		0.213774		0.0302853		0.0100752		0.109776			0
0.0010449		0		0		0.0249394		0.248544		0.0459131			0.0297956
0.0105256		0.00132866		0		0		0		0.126566			0
0.00108517		0		0		0.0262324		0.0264005		0.110111			0.0437206
0.0602356		0.0993706		0.00519092		0.129991		0		0.127075			0.195393
0.0159677		0.00276544		0.00503762		0.0396267		0.0160543		0.111343			0.0283521
0.00329846		0.016575		0.123358		0		0		0.042043			0
0.0107997		0.120585		0.0391687		0.00559786		0.00209181		0.0678203			0
0.00676978		0		0.462921		0.44374		0		0.0939126			0
0.0324834		0.00707948		0.0612481		0.0434746		0.00447599		0.106669			0.0616957
0.0322638		0		0.22188		0.28556		0		0.122782			0
0.00208677		0.00126312		0		0.19421		0		0.128815			0.320078
0.00427029		0.00275855		1.01647		0.0188705		0		0.0105665			0
0.00212646		0		0.0995847		0.229396		0		0.0834782			0.00594599
0.0010159		0.175478		0.00502881		0.00880327		0		0.138316			0
0.0369599		0.238332		0		0.00102185		0.0654535		0.127433			0.00170308
0.0540235		0.280811		0.113591		0.169598		0.107625		0.0458385			0.256964
0.0289992		0.139894		0		0.110262		0.20718		0.117138			0.18377
0.0172762		0.0136623		0.00527277		0		0.00101274		0.119083			0
0.113595		0		0		0.251602		0.0167453		0.0841305			0.352281
0.00761933		0.00390619		0		0.088099		0.0108784		0.115221			0.0161075
0.0132244		0.0273705		0		0.00775376		0.0118355		0.108714			0.0129229
0.00436827		0		0		0.345183		0.00100172		0.0502001			0.575304
0.0166342		0.0425022		0.0112132		0.0363339		0.0321725		0.0956419			0.0261725
0.00910869		0.0256018		0.253986		0.0784426		0.0261593		0.0974902			0.0647376
0.00274704		0		0.756513		0.366568		0		0.101345			0.0681662
0.00424203		0		0.0996282		0.148273		0.0113486		0.103586			0.00180761
0.0119332		0.0100062		0.0984011		0.0110922		0.00204735		0.0639785			0.0167093
0.0899003		0		0		0.35052		0		0.131099			0.448417
0.0106916		0		1.61181		0.0634743		0		0.0863003			0
0.0153055		0.00261553		0		0		0		0.110678			0
0.0947334		0.0910374		0.142402		0		0.0250839		0.0759271			0
0.0265818		0.0345556		0.15861		0.0318162		0.0101583		0.0733819			0.0226499
0.0900989		0.0166094		1.26885		0.146612		0.0299437		0.0714744			0.0622375
0.00339837		0		0		0.289247		0		0.0312172			0.0862055
0.00109795		0		0		0.122333		0.0292148		0.0550782			0.0329626
0.0033059		0.172566		0.026309		0.0420127		0.0234288		0.0680959			0.0422473
0.0337377		0.251727		0.110082		0.0318902		0.217765		0.0388418			0.0257296
0.0162047		0.0102042		0.04376		0.0249679		0.114847		0.0971882			0.0416131
0.0465317		0.00136141		0		0.0177231		0.00756451		0.0591263			0.0116888
0.0247421		0.0666774		0.0216097		0.0142278		0.187836		0.0347549			0
0.00207192		0		0		0.224872		0.00664103		0.0368092			0.148161
0.0103228		0.244606		0.0733371		0.101992		0.0973423		0.0402559			0.137496
0.0010334		0.109484		0		0.279957		0		0.0896788			0.22601
0.0812998		0		0		0.204605		0		0.0942154			0.177127
0.00914923		0.00128159		0		0.0916868		0		0.105003			0.00178868
0.0242134		0.0391016		0		0.00214394		0.00753667		0.0943388			0.00357323
0.00415599		0.00777617		0.475399		0.231123		0.0287985		0.0289681			0.0431395
0.113282		0		0.524086		0.139638		0		0.0807767			0.0393329
0.00416918		0.0606228		0.0515482		0.286962		0.0287401		0.0787204			0.258367
0.0391467		0.0570756		0.0686189		0.162681		0		0.0671403			0
0.0223228		0.155959		0.455009		0.00562847		0		0.105932			0.00938079
0.00407777		0.0456845		0		0.199229		0.115106		0.0630321			0.280197
0.0122921		0		0		0.537076		0		0.0207219			0.527371
0.0326662		0.00270982		0		0.0121237		0.0219176		0.0894146			0.0165573
0.0517286		0.0144388		0		0.0488461		0.0386622		0.0566474			0.0150516
0.00223392		0.283043		0.100532		0.0191614		0.0091503		0.0204864			0.0319357
0.0242713		0.0096468		0		0.00346174		0.0123019		0.0840794			0.00190695
0.0597385		0.00548255		0.0884526		0.145144		0.00575164		0.062276			0.18141
0.00983809		0.073359		0.134775		0.0622579		0.0122898		0.082129			0.00339526
0.0728715		0.189494		0		0.00105159		0.176662		0.0829627			0
0.0162424		0.189922		0.322761		0.00734926		0.0346241		0.0440494			0
0.0511274		0.0175515		0.0160384		0.00116566		0.00552168		0.103313			0.00194277
0.0702081		0.00730095		0.0354494		0.00908267		0.0162656		0.06622			0
0.00424943		0.262235		0.01522		0.128371		0.0134677		0.0920692			0.160055
0.0763741		0.0464298		0		0.22802		0.0145795		0.0337971			0.125784
0.0405434		0.00976745		0.0226597		0.0158139		0.00906115		0.0914118			0.0115515
0.0195623		0.230951		0.160388		0.0833789		0.0397832		0.0274332			0
0.0151498		0.00266801		0		0.168139		0.031857		0.0268268			0.239852
0.0674907		0.0318724		0.027984		0.0194627		0.0119071		0.0373326			0.0235214
0.0389298		0.0810263		0.190336		0.0154327		0.00420719		0.034208			0.00989886
0.0108231		0		0		0.00210736		0.175397		0.0381521			0
0.00667138		0.0862881		0		0.0967786		0.0185317		0.0800022			0.153475
0.00102983		0.228389		0.0102474		0.0443597		0		0.0533591			0
0.066218		0.0426486		0.0584141		0.00792708		0.0179562		0.0233426			0
0.0270456		0.00275407		0.0927161		0.0444315		0		0.0795474			0.00539173
0.0543054		0.0261601		0.00504457		0.0122516		0.0238174		0.0298452			0.00888247
0.0031397		0.0486399		0.0678954		0.192916		0.160572		0.0203479			0.321527
0.0653287		0.00260528		0		0.00934527		0.0678393		0.0973927			0.0155755
0.0023736		0		0.0774882		0.259575		0		0.109397			0.061181
0.00316859		0.284177		0.0720471		0		0		0.0869255			0
0.00770561		0.0914917		0		0.137769		0.00203714		0.126573			0.198858
0.00571745		0.210149		0		0.116419		0		0.104234			0.0201067
0.0185615		0.0469262		0.0254349		0.398766		0.0314357		0.0856447			0.23113
0.0393194		0.202071		0.0110209		0.178144		0.0429866		0.121842			0.192923
0.0183939		0.0680179		0		0.272186		0		0.059511			0.269297
0.048235		0.258265		0.105844		0.0775451		0.166753		0.107264			0.0138588
0.00698887		0		0.0112008		0.148569		0.191217		0.0825629			0.247614
0.0520899		0.323503		0		0.0156839		0.109582		0.113254			0.0261399
0.0168248		0.0724465		0.0508826		0.1297		0.284477		0.100583			0.191549
0.0346883		0.103239		0		0.0191316		0.253539		0.080264			0
0.0334679		0		0		0.313227		0.0657673		0.0757422			0.424975
0.0941096		0.0951278		0.251056		0.0512523		0.210073		0.108932			0
0.0563182		0		0		0.272586		0		0.077155			0.45431
0.0881737		0.00564386		0.219565		0.189758		0.17839		0.134783			0.237008
0.0167198		0.00129185		0.254805		0.108746		0.194289		0.0694721			0.106225
0.0280423		0.0708005		0		0.25075		0.0110415		0.0892567			0.244107
0.0531528		0		0		0.175592		0.0766165		0.0949497			0.106122
0.00544995		0.0283769		0		0.246272		0		0.0732194			0.212164
0.0452154		0		0		0.238657		0.167187		0.109175			0.373696
0.0425581		0.232052		0		0.248811		0.0257815		0.0915452			0.403459
0.0434365		0.0352162		0.0351236		0.167567		0.169552		0.0888217			0.0626843
0.0351722		0.0159592		0.0804014		0.230741		0.169473		0.106492			0.0237617
0.020381		0.0218918		0		0.245611		0.0651506		0.0837078			0.144169
0.0361058		0.156039		0.229639		0		0.237036		0.100167			0
0.0191077		0.0153615		0		0.146148		0.190112		0.0951796			0.185701
0.0453726		0.0136488		0.128018		0.285183		0.111001		0.105987			0.316612
0.00338267		0		0		0.0272439		0.428595		0.0642344			0
0.0240356		0		0.279267		0.293729		0.0580623		0.0801291			0.251187
0.0539592		0.0647308		0		0.226243		0.0418412		0.0829335			0.326183
0.0617083		0.15854		0		0.0523694		0.190583		0.113987			0.0872823
0.093497		0.0082226		0.0421973		0.215436		0.0956955		0.104399			0.263068
0.00206494		0.0152009		0.028142		0.154551		0.126673		0.0531316			0.00341993
0.0569479		0.0161823		0		0.231707		0.00899053		0.0805674			0.372789
0.00100472		0		0.00651376		0.42396		0		0.0758134			0.0429979
0.00385216		0.00128583		0		0.268586		0.0780444		0.0867355			0.217507
0.0052862		0.223573		0.0624276		0.0884433		0.0193013		0.0848598			0.110093
0.0304541		0.065026		0.0420298		0.0495373		0.0986325		0.0711534			0.048811
0.00219594		0		0		0		0.271253		0.0557054			0
0.0367025		0.257008		0		0.14255		0.0271443		0.0825526			0.167169
0.00341874		0.223018		0		0.183316		0.0656867		0.0552489			0.265655
0.00324601		0.234432		0		0		0.162149		0.0877477			0
0.0109191		0.131114		0		0.0664388		0.103062		0.0516317			0.10469
0.0389983		0.0362285		0		0.220631		0.120194		0.05919			0.361172
0.00336024		0.0211138		0.00533728		0.212677		0.100907		0.0885484			0
0.0123835		0.325209		0.0588867		0.118904		0		0.0918802			0.192796
0.00729046		0.0381221		0.197651		0.187004		0.00780502		0.0674315			0.0829465
0.0200085		0.0307541		0.100452		0.201489		0.109107		0.0392124			0.220594
0.0365027		0.10441		0.183258		0.16051		0.108631		0.0792641			0.0859997
0.0241781		0.0549143		0.216319		0.151834		0.160957		0.0970194			0.0671717
0.00709454		0.0695023		0.0182352		0.234698		0.114395		0.0893608			0.219393
0.00329433		0.00274068		0.15811		0.0199484		0.190284		0.0591915			0
0.141726		0.137377		0.0387038		0		0.145669		0.120373			0
0.0319587		0.00129188		0.0558727		0.249206		0.0055541		0.0910405			0.389216
0.0140844		0.0920596		0		0.131677		0.103866		0.067966			0.190227
0.0303635		0.0277125		0		0.111278		0.0781066		0.0844008			0.0478349
0.0350225		0.0643863		0		0.181213		0.222533		0.103101			0.0702753
0.0340777		0.0206254		0.0464396		0.167198		0.153619		0.0785252			0.103327
0.0115072		0.167631		0.193833		0.220599		0.0284253		0.0962756			0.238212
0.116196		0.155147		0.228906		0.106112		0.103776		0.121416			0.0272315
0.0115602		0.132124		0.0423977		0.258313		0.109664		0.106011			0.0552745
0.0382217		0		0		0.263775		0.082587		0.0763887			0.417214
0.00319437		0.0079846		0.383905		0.111303		0.160559		0.0516095			0.0559754
0.00545748		0.0337898		0.0718231		0.107994		0.127795		0.0759262			0.127217
0.0552718		0.0724481		0		0.191705		0.0114305		0.0917572			0.0259364

## Sheet: Fig6e,f
	fig.6e													fig.6f
	Triple, shared													Triple, non-shared
	Baseline	Baseline	CS	CS	US	US	ITI-1	ITI-1	ITI-2	ITI-2	HC-1	HC-1		Baseline	Baseline	CS	CS	US	US	ITI-1	ITI-1	ITI-2	ITI-2	HC-1	HC-1
	ctrl	KO	ctrl	KO	ctrl	KO	ctrl	KO	ctrl	KO	ctrl	KO		ctrl	KO	ctrl	KO	ctrl	KO	ctrl	KO	ctrl	KO	ctrl	KO
	0.00138889	5.63938e-05	0.00260417	0.000321978	0.00347222	0.00108215	0.00138889	0.000341411	0.00319444	0.000126505	0.0019213	0.000194838		1.73611e-05	0.000197531	2.17014e-05	2.50772e-05	0	6.17284e-05	0	4.47531e-05	8.68056e-06	0	9.04225e-06	1.37603e-05
	7.07305e-05	0.00222222	0.000112526	0.00694444	0.000636574	0.0222222	0.000208976	0.00666667	0.000137603	0.0122222	0.000133102	0.00481481		6.8254e-05	0.00034465	0	0	3.96825e-05	0	1.5873e-05	3.08642e-05	1.90476e-05	5.14403e-06	3.28042e-05	4.11523e-05
	0.000123097	4.11111e-05	0.000429219	0.000226389	0.00492387	0.000594444	0.000129576	7.88889e-05	0.000246194	0.000114444	0.000239715	0.0001425		2.55848e-05	6.21693e-05	1.06603e-05	4.96032e-06	0	1.10229e-05	4.87329e-05	3.83598e-05	0	6.61376e-06	2.99505e-05	2.6602e-05
	9.95813e-06	0.000121528	8.20346e-05	0.000759549	0.000548297	0.000520833	4.28319e-05	0.000538194	3.57533e-05	0.000173611	9.64619e-05	0.000798611		4.8538e-05	1.32275e-05	1.97368e-05	4.96032e-05	0	0	7.30994e-05	0.00010582	3.42105e-05	0	6.33772e-05	2.09436e-05
	2.11111e-05	5.94422e-05	0.000154167	0.000502972	0.000705556	0.000929736	0.000146667	0.000123457	6.22222e-05	0.000160037	0.000201296	0.000267363		2.07427e-05	6.95639e-05	1.10899e-05	2.32915e-05	3.12391e-06	1.57665e-05	9.74659e-06	1.52888e-05	5.87294e-06	4.10886e-06	2.12634e-05	2.88257e-05
	6.07639e-05	0.000576132	0.000320095	0.00679012	0.00232205	0.0127572	0.000334201	0.00378601	0.000143229	0	0.000236545	0.00289781		1.32275e-05	3.47222e-05	1.41723e-05	0	0	0	2.83447e-05	1.15741e-05	2.07861e-05	3.47222e-05	6.44054e-05	1.73611e-05
	6.47878e-05	1.46665e-05	0.000419096	0.00018017	0.00119453	0.00095332	0.000681082	0.000113792	0.000259151	5.71486e-05	0.000553801	0.000121293		2.45572e-05	4.99752e-05	1.66063e-05	9.14559e-06	2.21417e-05	1.67411e-05	3.7037e-05	4.06746e-05	4.10628e-05	1.05407e-05	0.000107823	3.46396e-05
	5.96773e-05	7.77321e-05	0.000144136	0.0002934	0.00239974	0.0017223	0.000367167	0.000345984	0.000107723	5.7918e-05	0.000152523	0.000197632		1.40693e-05	9.78319e-05	1.75866e-05	7.25449e-06	0	1.4509e-05	4.43723e-05	2.94325e-05	3.57143e-05	1.61671e-05	4.5184e-05	1.94144e-05
	0.000694444	0.000123457	0.00364583	0.00205761	0.00763889	0.000617284	0.00166667	0.000740741	0.00375	0.000329218	0.0022338	0.000696159		8.33333e-05	5.95238e-05	0	2.75573e-06	0	0	0	0	0	4.40917e-06	5.90278e-05	3.49059e-06
	1.87174e-05		8.37538e-05		0.000254991		8.24653e-05		3.41797e-05		0.000123698			3.79957e-05		2.34362e-05		2.57176e-05		2.42243e-05		4.64576e-06		0.000103493
	4.85909e-05		0.000213091		0.00024093		7.4506e-05		3.36087e-05		7.96013e-05			0.000286658		1.37646e-05		8.88036e-06		1.20773e-05		3.90736e-06		3.67943e-05

## Sheet: Fig6g,h
Fig. 6g						Calculation for synchronous event rate
	raw sync rate total count data by MATLAB					divided by 150s		divided by 150s
	ca1-ctrl	ca1-ko	ca3-ctrl	ca3-ko		ca1-ctrl	ca1-ko	ca3-ctrl	ca3-ko
	106	20	0	7		0.706667	0.133333	0	0.0466667
	41	74	7	3		0.273333	0.493333	0.0466667	0.02
	8	1	14	31		0.0533333	0.00666667	0.0933333	0.206667
	38	65	39	3		0.253333	0.433333	0.26	0.02
	78	84	34	35		0.52	0.56	0.226667	0.233333
	38	24	7	1		0.253333	0.16	0.0466667	0.00666667
		60	28	72			0.4	0.186667	0.48
		25	15	34			0.166667	0.1	0.226667
		68	0	0			0.453333	0	0
		101	24				0.673333	0.16
		36	15				0.24	0.1
	ca1-ctrl	ca1-ko	ca3-ctrl	ca3-ko		ca1-ctrl	ca1-ko	ca3-ctrl	ca3-ko
mean	51.5	50.7273	16.6364	20.6667		0.343333	0.338182	0.110909	0.137778
error	14.1886	9.42636	3.97326	8.12233		0.0945907	0.0628424	0.0264884	0.0541489
						Fig. 6h
						Synchrony comparison during ITI-1
						From fig.3e	From fig.3e	From fig.6e	From fig.6e
						ca1-ctrl	ca1-ko	ca3-ctrl	ca3-ko
						0.000102941	2.19298e-05	0	4.47531e-05
						5.35352e-05	3.5461e-05	1.5873e-05	3.08642e-05
						1.96409e-05	9.25926e-06	4.87329e-05	3.83598e-05
						9.52625e-05	4.30057e-05	7.30994e-05	0.00010582
						6.58565e-05	4.89429e-05	9.74659e-06	1.52888e-05
						7.96426e-05	1.40861e-05	2.83447e-05	1.15741e-05
							4.26357e-05	3.7037e-05	4.06746e-05
							3.55527e-05	4.43723e-05	2.94325e-05
							3.76684e-05	0	0
							3.71969e-05	2.42243e-05
							3.31439e-05	1.20773e-05
						ca1-ctrl	ca1-ko	ca3-ctrl	ca3-ko
						6.94798e-05	3.26257e-05	2.66825e-05	3.51963e-05
						1.24351e-05	3.74348e-06	6.81615e-06	1.01134e-05

## Sheet: Fig6i,j
	CS cells							CS cells
	Relative change in PVD to ITI (%)							Population vector angle
	ctrl			KO				ctrl			KO
	CS	ITI-1		CS	ITI-1			CS	ITI-1		CS	ITI-1
mean	0	209.33		0	569.041		mean	0	61.8182		0	68
error	0	73.6977		0	163.044		error	0	1.32677		0	1.22474
	CS	ITI-1		CS	ITI-1			CS	ITI-1		CS	ITI-1
	0	57.0078		0	11.4789			0	58		0	62
	0	81.8113		0	114.882			0	58		0	69
	0	435.276		0	1332.34			0	64		0	67
	0	56.4881		0	876.752			0	58		0	71
	0	467.51		0	527.947			0	68		0	72
	0	29.4557		0	1086.11			0	67		0	70
	0	14.1936		0	123.565			0	54		0	64
	0	668.245		0	171.996			0	63		0	65
	0	38.8691		0	876.303			0	62		0	72
	0	-3.55432						0	66
	0	457.329						0	62
	US cells							US cells
	Relative change in PVD to ITI (%)							Population vector angle
	ctrl			KO				ctrl			KO
	US	ITI-1		US	ITI-1			US	ITI-1		US	ITI-1
mean	0	285.876		0	245.373		mean	0	56.5455		0	56.8889
error	0	69.649		0	79.0189		error	0	1.11489		0	2.34192
	US	ITI-1		US	ITI-1			US	ITI-1		US	ITI-1
	0	456.466		0	138.552			0	55		0	53
	0	371.295		0	126.594			0	59		0	63
	0	23.6916		0	504.285			0	59		0	63
	0	109.462		0	66.6616			0	54		0	51
	0	190.328		0	337.368			0	56		0	53
	0	595.268		0	731.597			0	50		0	48
	0	4.06717		0	156.264			0	56		0	55
	0	720.716		0	154.721			0	58		0	56
	0	142.736		0	-7.687			0	62		0	70
	0	228.855						0	61
	0	301.746						0	52
