# Supplementary material for: Hippocampus as a sorter and reverberatory integrator of sensory inputs
Source: Nat Commun. 2022 Dec 20;13:7413. doi: 10.1038/s41467-022-35119-2 (PMC9768143; doi:10.1038/s41467-022-35119-2)
Supplement: Supplementary file 8 — Source Data [file 41467_2022_35119_MOESM8_ESM.zip › Source Data File/Source Data File/Source Data Fig.7.xlsx]

## Sheet: Fig.7d
	Pre-CS					CS
	KA1 HC-ON	KA1 Tr-ON	KO HC-ON	KO Tr-ON		KA1 HC-ON	KA1 Tr-ON	KO HC-ON	KO Tr-ON
mean	10.75	10.0139	6.94167	5.37963		33.3611	15.3611	20.0167	5.88889
error	2.26119	3.58504	1.11634	2.87215		3.44223	3.44034	2.30544	2.61244
	11.25	5.91667	1.66667	0		27.1667	22	5	6.66667
	12.6667	7.66667	6.66667	0		50	16.1667	25	3.33333
	3.75	16.25	4.16667	3.33333		31.3333	26.1667	8.33333	8.33333
	19	1.33333	5	0		32	9.66667	20	0
	5.33333	1.33333	12.5	0		32	2.66667	25	0
	12.5	22.5833	2.5	0		27.6667	15.5	26.6667	3.33333
			7.25	18.25				19.8333	2.66667
			7.83333	22.0833				18.8333	25.5
			10.25	4.75				27	3.16667
			11.5833					24.5

## Sheet: Fig.7e
	Pre-CS					CS
	KA1 HC-ON	KA1 Tr-ON	KO HC-ON	KO Tr-ON		KA1 HC-ON	KA1 Tr-ON	KO HC-ON	KO Tr-ON
mean	9.11111	9.22222	7.8	6.51852		51.1667	61.8056	64.1139	59.5
error	2.557	1.88103	2.32693	4.38822		8.14746	6.51743	5.35687	8.2266
	11.3333	14.6667	10.6667	3.33333		36.6944	61.8056	36.9444	45
	11.3333	8	1.33333	2.66667		79.4444	75.0833	57.2222	28.0556
	14.6667	12.6667	6	41.3333		31.6944	46.0278	83.6389	75.6944
	14.6667	10	5.33333	0		61.25	59.4167	84.8333	89.0278
	2.66667	1.33333	6	0		33.2778	43.8611	59.4444	81.4722
	0	8.66667	1.33333	0.666667		64.6389	84.6389	81.5833	23.1944
			21.3333	4				50.25	45.0278
			21.3333	4.66667				58.5278	66.6667
			0.666667	2				79.1111	81.3611
			4					49.5833
