# Supplementary material for: Hippocampus as a sorter and reverberatory integrator of sensory inputs
Source: Nat Commun. 2022 Dec 20;13:7413. doi: 10.1038/s41467-022-35119-2 (PMC9768143; doi:10.1038/s41467-022-35119-2)
Supplement: Supplementary file 8 — Source Data [file 41467_2022_35119_MOESM8_ESM.zip › Source Data File/Source Data File/Source Data Supplementary Fig.1.xlsx]

## Sheet: SupFig1b
	Naïve			Test
	Ctrl	KO		Ctrl	KO
mean	9.01389	11.2222		31.9167	37.2083
error	1.9678	3.44771		6.92963	8.00834
	Naïve			Test
	Ctrl	KO		Ctrl	KO
	4.83333	13.9722		35	59.7222
	13.7778	19.6389		12.6667	22.8611
	10.4722	4.66667		45.7222	29.6944
	6.97222	6.61111		34.2778	36.5556
