# Supplementary material for: Hippocampus as a sorter and reverberatory integrator of sensory inputs
Source: Nat Commun. 2022 Dec 20;13:7413. doi: 10.1038/s41467-022-35119-2 (PMC9768143; doi:10.1038/s41467-022-35119-2)
Supplement: Supplementary file 8 — Source Data [file 41467_2022_35119_MOESM8_ESM.zip › Source Data File/Source Data File/Source Data Supplementary Fig.4.xlsx]

## Sheet: SupFig4a
	Pre-CS			CS
	ctrl	KO		ctrl	KO
mean	25	12.2727		47.3611	27.9545
error	6.5652	4.40399		4.34303	5.14114
	ctrl	KO		ctrl	KO
	10	34.1667		50.8333	56.6667
	24.1667	45.8333		46.6667	50.8333
	55	5		40.8333	32.5
	13.3333	3.33333		66.6667	45.8333
	27.5	15.8333		36.6667	15
	20	8.33333		42.5	31.6667
		0.833333			11.6667
		7.5			20
		1.66667			18.3333
		10			20.8333
		2.5			4.16667

## Sheet: SupFig4c
CS-US vs. Test-CS specific cells
Baseline	Baseline	CS	CS	US	US	ITI-1	ITI-1	ITI-2	ITI-2	HC	HC
ctrl	KO	ctrl	KO	ctrl	KO	ctrl	KO	ctrl	KO	ctrl	KO
0.000594752	0.00099401	0.000794461	0.000897299	0.000784742	0.0028277	0.00191254	0.000884354	0.00102575	0.00045893	0.00118558	0.00070354
0.000530406	0.000517936	0.00068187	0.00060277	0.00129018	0.00141929	0.00116267	0.00125893	0.000912932	0.000673735	0.000916201	0.000802459
0.00076481	0.000906433	0.000997458	0.00079191	0.00386826	0.000341131	0.00146331	0.000623782	0.000623342	0.000233918	0.000964302	0.000670078
0.000498246	0.00171502	0.000506579	0.00104129	0.00151754	0.000938967	0.00184737	0.00127041	0.000540351	0.000739938	0.000583626	0.000978225
0.000576791	0.000532121	0.000634025	0.000651469	0.00114064	0.00056622	0.00148404	0.00139345	0.000415807	0.000876905	0.000803604	0.000897779
0.00102891	0.000745614	0.000468868	0.00121252	0.000694444	0.00223888	0.0018698	0.000721134	0.00058768	0.00128111	0.000928445	0.00147627
	0.00161918		0.00047229		0.00107855		0.000963913		0.000459232		0.000729548
	0.000686364		0.00056224		0.000954412		0.00114022		0.000501574		0.000773683
	0.000919878		0.000744648		0.00147197		0.000946381		0.000438736		0.000625722
	0.000426275		0.000390064		0.000540626		0.00102281		0.000935392		0.00106733
	0.000601457		0.00104833		0.00145256		0.00167022		0.00082978		0.0014533
